# Supplementary material for: Butyl 4-(4-methyl­benzene­sulfonamido)­benzoate
Source: Acta Crystallogr Sect E Struct Rep Online. 2012 Apr 28;68(Pt 5):o1541. doi: 10.1107/S1600536812015413 (PMC3344642; doi:10.1107/S1600536812015413)
Supplement: Supplementary file 1 [file e-68-o1541-sup1.cif]

##############################################################################
#                                                                            #
# This CIF contains the data in a paper accepted for publication in          #
# Acta Crystallographica Section E. It conforms to the requirements of       #
# Notes for Authors for Acta Crystallographica Section E, and has been       #
# peer reviewed under the auspices of the IUCr Commission on Journals.       #
#                                                                            #
# Full details of the Crystallographic Information File format               #
# are given in the paper "The Crystallographic Information File (CIF):       #
# a New Standard Archive File for Crystallography" by S. R. Hall, F. H.      #
# Allen and I. D. Brown [Acta Cryst. (1991), A47, 655-685].                  #
#                                                                            #
# The current version of the core CIF dictionary is obtainable from          #
# ftp://ftp.iucr.org/pub/cif_core.dic.                                       #
#                                                                            #
# Software is freely available for graphical display of the structure(s)     #
# in this CIF. For information consult the CIF software page                 #
# http://www.iucr.org/resources/cif/software.                                #
#                                                                            #
# This file may be used for bona fide research purposes within the           #
# scientific community so long as proper attribution is given to the journal # 
# article from which it was obtained.                                        #
#                                                                            #
##############################################################################
data_global
_audit_creation_method     'PLATON <TABLE ACC> option'
_journal_date_recd_electronic     2012-04-04
_journal_date_accepted     2012-04-09
_journal_name_full     'Acta Crystallographica, Section E'
_journal_year     2012
_journal_volume     68
_journal_issue      5
_journal_page_first     o1541
_journal_page_last     o1541
_journal_paper_category     QO
_journal_paper_doi     10.1107/S1600536812015413
_journal_coeditor_code     SU2404
loop_
    _publ_contact_author_name
    _publ_contact_author_address
    _publ_contact_author_email
    'Mehmet Akkurt'
;
Department of Physics
Faculty of Sciences
Erciyes University
38039 Kayseri
Turkey
;
 akkurt@erciyes.edu.tr
    'Ghulam Mustafa'
;
Department of Chemistry,
GC University,
Lahore 54000,
Pakistan
;
 gmustafa884@yahoo.com
_publ_contact_author_fax     '+90-352-4374933'
_publ_contact_author_phone     '+90-352-4374901 extra 33106'
_publ_section_title
;
Butyl 4-(4-methylbenzenesulfonamido)benzoate
;
loop_
    _publ_author_name
    _publ_author_footnote
    _publ_author_address
    'Ghulam Mustafa' .
;
Department of Chemistry,
GC University,
Lahore 54000,
Pakistan
;
    'Mehmet Akkurt' .
;
  Department of Physics,
  Faculty of Sciences,
  Erciyes University,
  38039 Kayseri,
  Turkey
;
    'Y\?ilmaz Da\(gdemir' .
;
  Department of Physics,
  Faculty of Sciences,
  Erciyes University,
  38039 Kayseri,
  Turkey
;
    'Islam Ullah Khan' .
;
Department of Chemistry,
GC University,
Lahore 54000,
Pakistan
;
data_I
_chemical_name_systematic
;
Butyl 4-(4-methylbenzenesulfonamido)benzoate
;
_chemical_name_common     ?
_chemical_formula_moiety     'C18 H21 N O4 S'
_chemical_formula_sum     'C18 H21 N O4 S'
_chemical_formula_structural     ?
_chemical_formula_iupac     'C18 H21 N O4 S'
_chemical_formula_weight     347.43
_chemical_melting_point     ?
_symmetry_cell_setting     monoclinic
_symmetry_space_group_name_H-M     'P 21/c'
_symmetry_space_group_name_Hall     '-P 2ybc'
loop_
    _symmetry_equiv_pos_site_id
    _symmetry_equiv_pos_as_xyz
    1 x,y,z
    2 -x,1/2+y,1/2-z
    3 -x,-y,-z
    4 x,1/2-y,1/2+z
_cell_length_a     17.8216(13)
_cell_length_b     8.2702(6)
_cell_length_c     11.9282(8)
_cell_angle_alpha     90
_cell_angle_beta     91.001(3)
_cell_angle_gamma     90
_cell_volume     1757.8(2)
_cell_formula_units_Z     4
_cell_measurement_reflns_used     2942
_cell_measurement_theta_min     2.72
_cell_measurement_theta_max     21.53
_cell_measurement_temperature     296(2)
_cell_special_details
;
;
_exptl_crystal_description     'long block'
_exptl_crystal_colour     'light yellow'
_exptl_crystal_size_max     0.33
_exptl_crystal_size_mid     0.25
_exptl_crystal_size_min     0.21
_exptl_crystal_size_rad     ?
_exptl_crystal_density_diffrn     1.313
_exptl_crystal_density_meas     ?
_exptl_crystal_density_method     'Not Measured'
_exptl_crystal_F_000     736
_exptl_absorpt_coefficient_mu     0.205
_exptl_absorpt_correction_type     none
_exptl_absorpt_process_details     ?
_exptl_absorpt_correction_T_min     ?
_exptl_absorpt_correction_T_max     ?
_exptl_special_details
;
;
_diffrn_ambient_temperature     296(2)
_diffrn_radiation_type     'MoK\a'
_diffrn_radiation_wavelength     0.71073
_diffrn_radiation_source     'sealed tube'
_diffrn_radiation_monochromator     'graphite'
_diffrn_measurement_device_type     'Bruker APEXII CCD'
_diffrn_measurement_method     '\f and \w scans'
_diffrn_detector_area_resol_mean     ?
_diffrn_reflns_number     13164
_diffrn_reflns_av_R_equivalents     0.0375
_diffrn_reflns_av_sigmaI/netI     0.0405
_diffrn_reflns_theta_min     3.00
_diffrn_reflns_theta_max     26.41
_diffrn_reflns_theta_full     26.41
_diffrn_measured_fraction_theta_max     0.985
_diffrn_measured_fraction_theta_full     0.985
_diffrn_reflns_limit_h_min     -21
_diffrn_reflns_limit_h_max     22
_diffrn_reflns_limit_k_min     -10
_diffrn_reflns_limit_k_max     10
_diffrn_reflns_limit_l_min     -11
_diffrn_reflns_limit_l_max     14
_diffrn_reflns_reduction_process
;
;
_diffrn_standards_number     0
_diffrn_standards_interval_count     ?
_diffrn_standards_decay_%     ?
_refine_special_details
;
 Refinement on F^2^ for ALL reflections except those
 flagged by the user for potential systematic errors.
 Weighted R-factors wR and all goodnesses of fit S
 are based on F^2^, conventional R-factors R are based
 on F, with F set to zero for negative F^2^. The
 observed criterion of F^2^ > 2sigma(F^2^) is used only
 for calculating -R-factor-obs etc. and is not
 relevant to the choice of reflections for refinement.
 R-factors based on F^2^ are statistically about twice
 as large as those based on F, and R-factors based on
 ALL data will be even larger.
;
_reflns_number_total     3557
_reflns_number_gt     2287
_reflns_threshold_expression     I>2\s(I)
_refine_ls_structure_factor_coef     Fsqd
_refine_ls_matrix_type     full
_refine_ls_R_factor_all     0.1064
_refine_ls_R_factor_gt     0.0718
_refine_ls_wR_factor_gt     0.1948
_refine_ls_wR_factor_ref     0.2182
_refine_ls_goodness_of_fit_ref     1.046
_refine_ls_restrained_S_all     1.046
_refine_ls_number_reflns     3557
_refine_ls_number_parameters     224
_refine_ls_number_restraints     0
_refine_ls_number_constraints     ?
_refine_ls_hydrogen_treatment     constr
_refine_ls_weighting_scheme     calc
_refine_ls_weighting_details
         'calc w=1/[\s^2^(Fo^2^)+(0.1157P)^2^+0.8149P] where P=(Fo^2^+2Fc^2^)/3'
_atom_sites_solution_hydrogens     geom
_atom_sites_solution_primary     direct
_atom_sites_solution_secondary     difmap
_refine_ls_shift/su_max     0.000
_refine_ls_shift/su_mean     0.000
_refine_diff_density_max     0.468
_refine_diff_density_min     -0.393
_refine_ls_extinction_method     'none'
_refine_ls_abs_structure_details     ?
_refine_ls_abs_structure_Flack     .
loop_
    _atom_type_symbol
    _atom_type_description
    _atom_type_scat_dispersion_real
    _atom_type_scat_dispersion_imag
    _atom_type_scat_source
    C C 0.0033 0.0016 ' International Tables Vol C Tables 4.2.6.8 and 6.1.1.4'
    H H 0.0000 0.0000 ' International Tables Vol C Tables 4.2.6.8 and 6.1.1.4'
    N N 0.0061 0.0033 ' International Tables Vol C Tables 4.2.6.8 and 6.1.1.4'
    O O 0.0106 0.0060 ' International Tables Vol C Tables 4.2.6.8 and 6.1.1.4'
    S S 0.1246 0.1234 ' International Tables Vol C Tables 4.2.6.8 and 6.1.1.4'
_computing_data_collection     'APEX2 (Bruker, 2007)'
_computing_cell_refinement     'SAINT (Bruker, 2007)'
_computing_data_reduction     'SAINT (Bruker, 2007)'
_computing_structure_solution     'SHELXS97 (Sheldrick, 2008)'
_computing_structure_refinement     'SHELXL97 (Sheldrick, 2008)'
_computing_molecular_graphics
                  'ORTEP-3 for Windows (Farrugia, 1997) and PLATON (Spek, 2009)'
_computing_publication_material
                                'WinGX (Farrugia, 1999) and PLATON (Spek, 2009)'
loop_
    _atom_site_type_symbol
    _atom_site_label
    _atom_site_fract_x
    _atom_site_fract_y
    _atom_site_fract_z
    _atom_site_U_iso_or_equiv
    _atom_site_thermal_displace_type
    _atom_site_calc_flag
    _atom_site_refinement_flags
    _atom_site_occupancy
    _atom_site_disorder_assembly
    _atom_site_disorder_group
    S S1 0.17821(5) -0.16383(11) 0.79992(7) 0.0561(3) Uani d . 1.000 . .
    O O1 0.19456(16) -0.3261(3) 0.8276(2) 0.0672(9) Uani d . 1.000 . .
    O O2 0.16764(16) -0.0474(3) 0.88556(19) 0.0707(10) Uani d . 1.000 . .
    O O3 0.30722(17) 0.6342(3) 0.5914(2) 0.0779(10) Uani d . 1.000 . .
    O O4 0.36618(16) 0.5025(3) 0.4580(2) 0.0732(10) Uani d . 1.000 A .
    N N1 0.24647(17) -0.1059(4) 0.7206(2) 0.0618(10) Uani d . 1.000 . .
    C C1 -0.0991(3) -0.1840(7) 0.5042(4) 0.0992(19) Uani d . 1.000 . .
    C C2 -0.0300(2) -0.1785(5) 0.5775(3) 0.0666(14) Uani d . 1.000 . .
    C C3 -0.0269(2) -0.0810(5) 0.6726(4) 0.0725(17) Uani d . 1.000 . .
    C C4 0.0361(2) -0.0747(5) 0.7391(3) 0.0618(12) Uani d . 1.000 . .
    C C5 0.09731(19) -0.1661(4) 0.7132(3) 0.0506(10) Uani d . 1.000 . .
    C C6 0.0964(2) -0.2636(4) 0.6183(3) 0.0582(12) Uani d . 1.000 . .
    C C7 0.0334(2) -0.2668(5) 0.5514(3) 0.0659(16) Uani d . 1.000 . .
    C C8 0.25941(18) 0.0499(4) 0.6752(3) 0.0515(11) Uani d . 1.000 . .
    C C9 0.2412(2) 0.1907(4) 0.7308(3) 0.0641(14) Uani d . 1.000 . .
    C C10 0.2598(2) 0.3388(4) 0.6868(3) 0.0625(12) Uani d . 1.000 . .
    C C11 0.29879(18) 0.3488(4) 0.5867(3) 0.0528(11) Uani d . 1.000 . .
    C C12 0.3148(2) 0.2070(5) 0.5310(3) 0.0618(12) Uani d . 1.000 . .
    C C13 0.2953(2) 0.0585(4) 0.5737(3) 0.0582(12) Uani d . 1.000 . .
    C C14 0.3224(2) 0.5084(4) 0.5476(3) 0.0573(12) Uani d . 1.000 . .
    C C15 0.3938(3) 0.6546(6) 0.4172(5) 0.102(2) Uani d . 1.000 . .
    C C16A 0.4688(9) 0.619(2) 0.3570(12) 0.152(5) Uani d P 0.536(16) A 2
    C C17A 0.4608(8) 0.607(2) 0.2481(12) 0.152(5) Uani d P 0.536(16) A 2
    C C18A 0.5254(9) 0.601(2) 0.1612(13) 0.152(5) Uani d P 0.536(16) A 2
    C C17B 0.5053(7) 0.5832(16) 0.3103(10) 0.086(3) Uani d P 0.464(16) A 1
    C C18B 0.5446(7) 0.5739(17) 0.2028(10) 0.086(3) Uani d P 0.464(16) A 1
    C C16B 0.4245(7) 0.6307(15) 0.2980(10) 0.086(3) Uani d P 0.464(16) A 1
    H H1B -0.10320 -0.28850 0.46960 0.1490 Uiso c R 1.000 . .
    H H3 -0.06840 -0.01930 0.69120 0.0870 Uiso c R 1.000 . .
    H H4 0.03750 -0.00810 0.80190 0.0740 Uiso c R 1.000 . .
    H H1C -0.09590 -0.10240 0.44720 0.1490 Uiso c R 1.000 . .
    H H1 0.27880 -0.17900 0.70400 0.0740 Uiso c R 1.000 . .
    H H1A -0.14250 -0.16450 0.54880 0.1490 Uiso c R 1.000 . .
    H H10 0.24620 0.43290 0.72400 0.0750 Uiso c R 1.000 . .
    H H12 0.33930 0.21190 0.46280 0.0740 Uiso c R 1.000 . .
    H H13 0.30630 -0.03550 0.53440 0.0700 Uiso c R 1.000 . .
    H H15B 0.40420 0.72770 0.47910 0.1220 Uiso d RP 0.536(16) A 2
    H H15D 0.35690 0.70440 0.36740 0.1220 Uiso d RP 0.536(16) A 2
    H H16C 0.50410 0.70580 0.37400 0.1820 Uiso c RP 0.536(16) A 2
    H H16D 0.49000 0.51960 0.38630 0.1820 Uiso c RP 0.536(16) A 2
    H H17C 0.42890 0.69650 0.22530 0.1820 Uiso c RP 0.536(16) A 2
    H H17D 0.43160 0.50960 0.23530 0.1820 Uiso c RP 0.536(16) A 2
    H H18D 0.57300 0.60340 0.20010 0.2280 Uiso c RP 0.536(16) A 2
    H H18E 0.52150 0.69330 0.11240 0.2280 Uiso c RP 0.536(16) A 2
    H H18F 0.52130 0.50390 0.11780 0.2280 Uiso c RP 0.536(16) A 2
    H H6 0.13810 -0.32570 0.60060 0.0700 Uiso c R 1.000 . .
    H H7 0.03300 -0.32990 0.48680 0.0790 Uiso c R 1.000 . .
    H H9 0.21610 0.18520 0.79840 0.0770 Uiso c R 1.000 . .
    H H15A 0.43340 0.69440 0.46680 0.1220 Uiso c RP 0.464(16) A 1
    H H15C 0.35360 0.73360 0.41540 0.1220 Uiso c RP 0.464(16) A 1
    H H16A 0.39650 0.54670 0.25890 0.1030 Uiso c RP 0.464(16) A 1
    H H16B 0.42000 0.73020 0.25530 0.1030 Uiso c RP 0.464(16) A 1
    H H17A 0.53080 0.66120 0.35830 0.1030 Uiso c RP 0.464(16) A 1
    H H17B 0.50830 0.47870 0.34710 0.1030 Uiso c RP 0.464(16) A 1
    H H18A 0.50870 0.55730 0.14300 0.1280 Uiso c RP 0.464(16) A 1
    H H18B 0.57940 0.48530 0.20490 0.1280 Uiso c RP 0.464(16) A 1
    H H18C 0.57130 0.67290 0.19040 0.1280 Uiso c RP 0.464(16) A 1
loop_
    _atom_site_aniso_label
    _atom_site_aniso_U_11
    _atom_site_aniso_U_22
    _atom_site_aniso_U_33
    _atom_site_aniso_U_12
    _atom_site_aniso_U_13
    _atom_site_aniso_U_23
    S1 0.0664(6) 0.0498(5) 0.0523(5) -0.0032(4) 0.0105(4) 0.0025(4)
    O1 0.0839(17) 0.0506(15) 0.0674(15) -0.0016(13) 0.0124(13) 0.0131(12)
    O2 0.0923(19) 0.0690(17) 0.0512(13) -0.0142(14) 0.0126(13) -0.0087(12)
    O3 0.102(2) 0.0505(16) 0.0821(18) -0.0024(14) 0.0267(16) -0.0034(14)
    O4 0.0831(18) 0.0614(17) 0.0760(17) -0.0054(13) 0.0292(15) 0.0018(13)
    N1 0.0649(18) 0.0483(16) 0.0727(19) -0.0003(14) 0.0159(15) 0.0005(14)
    C1 0.079(3) 0.122(4) 0.096(3) -0.023(3) -0.016(3) 0.043(3)
    C2 0.065(2) 0.071(3) 0.064(2) -0.010(2) 0.0044(18) 0.026(2)
    C3 0.069(3) 0.069(3) 0.080(3) 0.014(2) 0.014(2) 0.013(2)
    C4 0.073(2) 0.056(2) 0.057(2) 0.0118(18) 0.0151(18) -0.0002(17)
    C5 0.0594(19) 0.0450(18) 0.0479(17) -0.0002(15) 0.0139(15) 0.0061(14)
    C6 0.061(2) 0.060(2) 0.054(2) 0.0045(17) 0.0137(17) -0.0102(16)
    C7 0.075(3) 0.073(3) 0.050(2) -0.005(2) 0.0067(19) -0.0060(18)
    C8 0.0508(18) 0.0503(19) 0.0536(18) -0.0025(15) 0.0047(15) 0.0010(15)
    C9 0.078(3) 0.054(2) 0.061(2) -0.0025(18) 0.0210(19) -0.0067(17)
    C10 0.070(2) 0.052(2) 0.066(2) 0.0026(17) 0.0158(18) -0.0109(17)
    C11 0.0501(18) 0.054(2) 0.0545(18) -0.0032(15) 0.0042(15) -0.0006(16)
    C12 0.071(2) 0.061(2) 0.054(2) 0.0027(18) 0.0191(17) -0.0031(17)
    C13 0.066(2) 0.050(2) 0.059(2) -0.0004(17) 0.0144(17) -0.0052(16)
    C14 0.057(2) 0.054(2) 0.061(2) 0.0013(16) 0.0057(17) -0.0010(17)
    C15 0.118(4) 0.074(3) 0.115(4) -0.012(3) 0.056(3) 0.015(3)
    C16A 0.107(7) 0.237(12) 0.113(7) 0.056(6) 0.042(5) 0.048(6)
    C17A 0.107(7) 0.237(12) 0.113(7) 0.056(6) 0.042(5) 0.048(6)
    C18A 0.107(7) 0.237(12) 0.113(7) 0.056(6) 0.042(5) 0.048(6)
    C17B 0.062(5) 0.104(5) 0.091(6) -0.005(3) 0.007(3) 0.015(4)
    C18B 0.062(5) 0.104(5) 0.091(6) -0.005(3) 0.007(3) 0.015(4)
    C16B 0.062(5) 0.104(5) 0.091(6) -0.005(3) 0.007(3) 0.015(4)
_geom_special_details
;
 Bond distances, angles etc. have been calculated using the
 rounded fractional coordinates. All su's are estimated
 from the variances of the (full) variance-covariance matrix.
 The cell esds are taken into account in the estimation of
 distances, angles and torsion angles
;
loop_
    _geom_bond_atom_site_label_1
    _geom_bond_atom_site_label_2
    _geom_bond_site_symmetry_1
    _geom_bond_site_symmetry_2
    _geom_bond_distance
    _geom_bond_publ_flag
    S1 O1 . . 1.411(3) no
    S1 O2 . . 1.419(3) no
    S1 N1 . . 1.626(3) no
    S1 C5 . . 1.760(4) no
    O3 C14 . . 1.197(4) no
    O4 C14 . . 1.335(4) no
    O4 C15 . . 1.439(6) no
    N1 C8 . . 1.418(5) no
    N1 H1 . . 0.8600 no
    C1 C2 . . 1.499(6) no
    C2 C3 . . 1.392(6) no
    C2 C7 . . 1.385(5) no
    C3 C4 . . 1.364(5) no
    C4 C5 . . 1.367(5) no
    C5 C6 . . 1.390(5) no
    C6 C7 . . 1.366(5) no
    C8 C13 . . 1.381(5) no
    C8 C9 . . 1.382(5) no
    C9 C10 . . 1.375(5) no
    C10 C11 . . 1.394(5) no
    C11 C12 . . 1.380(5) no
    C11 C14 . . 1.464(5) no
    C12 C13 . . 1.377(5) no
    C15 C16B . . 1.545(13) no
    C15 C16A . . 1.556(17) no
    C16A C17A . . 1.31(2) no
    C16B C17B . . 1.497(18) no
    C17A C18A . . 1.56(2) no
    C17B C18B . . 1.474(17) no
    C1 H1A . . 0.9600 no
    C1 H1B . . 0.9600 no
    C1 H1C . . 0.9600 no
    C3 H3 . . 0.9300 no
    C4 H4 . . 0.9300 no
    C6 H6 . . 0.9300 no
    C7 H7 . . 0.9300 no
    C9 H9 . . 0.9300 no
    C10 H10 . . 0.9300 no
    C12 H12 . . 0.9300 no
    C13 H13 . . 0.9300 no
    C15 H15B . . 0.9700 no
    C15 H15D . . 0.9700 no
    C15 H15A . . 0.9700 no
    C15 H15C . . 0.9700 no
    C16A H16C . . 0.9700 no
    C16A H16D . . 0.9700 no
    C16B H16B . . 0.9700 no
    C16B H16A . . 0.9700 no
    C17A H17D . . 0.9700 no
    C17A H17C . . 0.9700 no
    C17B H17A . . 0.9700 no
    C17B H17B . . 0.9700 no
    C18A H18E . . 0.9600 no
    C18A H18F . . 0.9600 no
    C18A H18D . . 0.9600 no
    C18B H18A . . 0.9600 no
    C18B H18B . . 0.9600 no
    C18B H18C . . 0.9600 no
loop_
    _geom_angle_atom_site_label_1
    _geom_angle_atom_site_label_2
    _geom_angle_atom_site_label_3
    _geom_angle_site_symmetry_1
    _geom_angle_site_symmetry_2
    _geom_angle_site_symmetry_3
    _geom_angle
    _geom_angle_publ_flag
    O1 S1 O2 . . . 120.43(15) no
    O1 S1 N1 . . . 105.23(17) no
    O1 S1 C5 . . . 106.92(16) no
    O2 S1 N1 . . . 109.21(16) no
    O2 S1 C5 . . . 108.23(17) no
    N1 S1 C5 . . . 105.94(15) no
    C14 O4 C15 . . . 116.6(3) no
    S1 N1 C8 . . . 128.2(3) no
    C8 N1 H1 . . . 116.00 no
    S1 N1 H1 . . . 116.00 no
    C3 C2 C7 . . . 117.9(3) no
    C1 C2 C7 . . . 121.2(4) no
    C1 C2 C3 . . . 120.9(4) no
    C2 C3 C4 . . . 121.1(4) no
    C3 C4 C5 . . . 120.0(4) no
    S1 C5 C6 . . . 118.9(3) no
    S1 C5 C4 . . . 120.7(3) no
    C4 C5 C6 . . . 120.5(3) no
    C5 C6 C7 . . . 119.0(3) no
    C2 C7 C6 . . . 121.6(3) no
    N1 C8 C9 . . . 122.8(3) no
    N1 C8 C13 . . . 117.6(3) no
    C9 C8 C13 . . . 119.6(3) no
    C8 C9 C10 . . . 120.5(3) no
    C9 C10 C11 . . . 120.4(3) no
    C12 C11 C14 . . . 123.4(3) no
    C10 C11 C14 . . . 118.5(3) no
    C10 C11 C12 . . . 118.2(3) no
    C11 C12 C13 . . . 121.6(3) no
    C8 C13 C12 . . . 119.6(3) no
    O3 C14 C11 . . . 125.2(3) no
    O3 C14 O4 . . . 121.4(3) no
    O4 C14 C11 . . . 113.4(3) no
    O4 C15 C16B . . . 109.2(6) no
    O4 C15 C16A . . . 107.0(7) no
    C15 C16A C17A . . . 113.1(12) no
    C15 C16B C17B . . . 107.4(9) no
    C16A C17A C18A . . . 126.3(14) no
    C16B C17B C18B . . . 113.5(10) no
    C2 C1 H1A . . . 109.00 no
    C2 C1 H1B . . . 109.00 no
    C2 C1 H1C . . . 109.00 no
    H1A C1 H1B . . . 109.00 no
    H1A C1 H1C . . . 109.00 no
    H1B C1 H1C . . . 109.00 no
    C2 C3 H3 . . . 120.00 no
    C4 C3 H3 . . . 119.00 no
    C3 C4 H4 . . . 120.00 no
    C5 C4 H4 . . . 120.00 no
    C5 C6 H6 . . . 120.00 no
    C7 C6 H6 . . . 121.00 no
    C2 C7 H7 . . . 119.00 no
    C6 C7 H7 . . . 119.00 no
    C8 C9 H9 . . . 120.00 no
    C10 C9 H9 . . . 120.00 no
    C9 C10 H10 . . . 120.00 no
    C11 C10 H10 . . . 120.00 no
    C11 C12 H12 . . . 119.00 no
    C13 C12 H12 . . . 119.00 no
    C8 C13 H13 . . . 120.00 no
    C12 C13 H13 . . . 120.00 no
    O4 C15 H15B . . . 110.00 no
    O4 C15 H15D . . . 110.00 no
    O4 C15 H15A . . . 110.00 no
    O4 C15 H15C . . . 110.00 no
    C16A C15 H15B . . . 108.00 no
    C16A C15 H15D . . . 112.00 no
    H15B C15 H15D . . . 109.00 no
    C16B C15 H15A . . . 110.00 no
    C16B C15 H15C . . . 110.00 no
    H15A C15 H15C . . . 108.00 no
    C15 C16A H16C . . . 109.00 no
    C15 C16A H16D . . . 109.00 no
    C17A C16A H16C . . . 109.00 no
    C17A C16A H16D . . . 109.00 no
    H16C C16A H16D . . . 108.00 no
    H16A C16B H16B . . . 109.00 no
    C15 C16B H16A . . . 110.00 no
    C15 C16B H16B . . . 110.00 no
    C17B C16B H16A . . . 110.00 no
    C17B C16B H16B . . . 110.00 no
    C18A C17A H17C . . . 106.00 no
    C18A C17A H17D . . . 106.00 no
    C16A C17A H17D . . . 106.00 no
    C16A C17A H17C . . . 106.00 no
    H17C C17A H17D . . . 106.00 no
    C16B C17B H17A . . . 109.00 no
    C16B C17B H17B . . . 109.00 no
    H17A C17B H17B . . . 108.00 no
    C18B C17B H17B . . . 109.00 no
    C18B C17B H17A . . . 109.00 no
    C17A C18A H18F . . . 110.00 no
    C17A C18A H18E . . . 109.00 no
    H18E C18A H18F . . . 110.00 no
    H18D C18A H18E . . . 109.00 no
    H18D C18A H18F . . . 110.00 no
    C17A C18A H18D . . . 109.00 no
    C17B C18B H18A . . . 109.00 no
    C17B C18B H18B . . . 109.00 no
    C17B C18B H18C . . . 110.00 no
    H18A C18B H18B . . . 109.00 no
    H18A C18B H18C . . . 109.00 no
    H18B C18B H18C . . . 109.00 no
loop_
    _geom_torsion_atom_site_label_1
    _geom_torsion_atom_site_label_2
    _geom_torsion_atom_site_label_3
    _geom_torsion_atom_site_label_4
    _geom_torsion_site_symmetry_1
    _geom_torsion_site_symmetry_2
    _geom_torsion_site_symmetry_3
    _geom_torsion_site_symmetry_4
    _geom_torsion
    _geom_torsion_publ_flag
    O1 S1 N1 C8 . . . . -176.1(3) no
    O2 S1 N1 C8 . . . . -45.5(3) no
    C5 S1 N1 C8 . . . . 70.9(3) no
    O1 S1 C5 C4 . . . . 126.3(3) no
    O1 S1 C5 C6 . . . . -53.2(3) no
    O2 S1 C5 C4 . . . . -4.8(4) no
    O2 S1 C5 C6 . . . . 175.7(3) no
    N1 S1 C5 C4 . . . . -121.9(3) no
    N1 S1 C5 C6 . . . . 58.7(3) no
    C15 O4 C14 O3 . . . . -0.1(5) no
    C15 O4 C14 C11 . . . . -177.9(3) no
    C14 O4 C15 C16A . . . . 153.3(6) no
    S1 N1 C8 C9 . . . . 33.7(5) no
    S1 N1 C8 C13 . . . . -149.7(3) no
    C1 C2 C3 C4 . . . . -179.5(4) no
    C7 C2 C3 C4 . . . . -1.1(6) no
    C1 C2 C7 C6 . . . . -179.4(4) no
    C3 C2 C7 C6 . . . . 2.2(6) no
    C2 C3 C4 C5 . . . . -0.5(6) no
    C3 C4 C5 S1 . . . . -178.3(3) no
    C3 C4 C5 C6 . . . . 1.1(6) no
    S1 C5 C6 C7 . . . . 179.4(3) no
    C4 C5 C6 C7 . . . . -0.1(5) no
    C5 C6 C7 C2 . . . . -1.6(6) no
    N1 C8 C9 C10 . . . . 175.3(3) no
    C13 C8 C9 C10 . . . . -1.2(5) no
    N1 C8 C13 C12 . . . . -174.5(3) no
    C9 C8 C13 C12 . . . . 2.2(5) no
    C8 C9 C10 C11 . . . . -1.4(5) no
    C9 C10 C11 C12 . . . . 3.0(5) no
    C9 C10 C11 C14 . . . . -175.4(3) no
    C10 C11 C12 C13 . . . . -2.0(5) no
    C14 C11 C12 C13 . . . . 176.3(3) no
    C10 C11 C14 O3 . . . . -4.6(5) no
    C10 C11 C14 O4 . . . . 173.1(3) no
    C12 C11 C14 O3 . . . . 177.1(4) no
    C12 C11 C14 O4 . . . . -5.2(5) no
    C11 C12 C13 C8 . . . . -0.6(5) no
    O4 C15 C16A C17A . . . . 98.0(13) no
    C15 C16A C17A C18A . . . . 169.1(13) no
loop_
    _geom_hbond_atom_site_label_D
    _geom_hbond_atom_site_label_H
    _geom_hbond_atom_site_label_A
    _geom_hbond_site_symmetry_A
    _geom_hbond_distance_DH
    _geom_hbond_distance_HA
    _geom_hbond_distance_DA
    _geom_hbond_angle_DHA
    _geom_hbond_publ_flag
    N1 H1 O3 1_545 0.86 2.11 2.868(4) 146 yes
    C4 H4 O2 . 0.93 2.53 2.908(4) 105 no
    C9 H9 O2 . 0.93 2.36 3.015(4) 127 yes
    C10 H10 O1 1_565 0.93 2.53 3.453(4) 173 yes
    C1 H1C Cg1 3_556 0.96 2.76 3.639(6) 153 yes
_iucr_refine_instructions_details
;
TITL I         P 21/C       R   0.07
CELL  0.71073  17.8216   8.2702  11.9282   90.000   91.001   90.000
ZERR     4.00   0.0013   0.0006   0.0008    0.000    0.003    0.000
LATT   1
SYMM  - X, 1/2 + Y, 1/2 - Z
SFAC  C    H    N    O    S
UNIT  72   84   4    16   4
MERG   2
OMIT     1   0   0
OMIT     1   1   2
OMIT    -1   4   2
OMIT     1   3   4
OMIT     0   2   2
OMIT   -11   3   6
OMIT     8   3   0
OMIT     6   1   2
OMIT     2   3   8
OMIT    11   1   0
OMIT    -7   2   2
OMIT   -14   3   4
EADP   C16A C17A C18A
EADP   C16B C17B C18B
FMAP   2
PLAN   30
ACTA
BOND   $H
CONF
L.S.  13
TEMP    23.00
WGHT    0.115700    0.814900
FVAR       0.11859   0.46439
S1    5    0.178210   -0.163830    0.799917    11.00000    0.06644    0.04983 =
         0.05234    0.00247    0.01045   -0.00325
O1    4    0.194561   -0.326145    0.827624    11.00000    0.08393    0.05059 =
         0.06739    0.01309    0.01237   -0.00162
O2    4    0.167638   -0.047443    0.885558    11.00000    0.09235    0.06905 =
         0.05121   -0.00869    0.01256   -0.01421
O3    4    0.307218    0.634185    0.591367    11.00000    0.10193    0.05047 =
         0.08211   -0.00337    0.02667   -0.00241
O4    4    0.366184    0.502490    0.457992    11.00000    0.08311    0.06137 =
         0.07604    0.00180    0.02916   -0.00537
N1    3    0.246474   -0.105936    0.720554    11.00000    0.06487    0.04825 =
         0.07268    0.00051    0.01593   -0.00030
AFIX  43
H1    2    0.278780   -0.179013    0.704016    11.00000   -1.20000
AFIX   0
C1    1   -0.099083   -0.183951    0.504175    11.00000    0.07924    0.12220 =
         0.09564    0.04280   -0.01575   -0.02267
AFIX 137
H1A   2   -0.142475   -0.164505    0.548800    11.00000   -1.50000
H1B   2   -0.103172   -0.288461    0.469580    11.00000   -1.50000
H1C   2   -0.095876   -0.102384    0.447196    11.00000   -1.50000
AFIX   0
C2    1   -0.029969   -0.178491    0.577465    11.00000    0.06482    0.07142 =
         0.06439    0.02603    0.00440   -0.00970
C3    1   -0.026869   -0.081043    0.672607    11.00000    0.06927    0.06921 =
         0.07977    0.01285    0.01354    0.01376
AFIX  43
H3    2   -0.068448   -0.019260    0.691168    11.00000   -1.20000
AFIX   0
C4    1    0.036140   -0.074676    0.739056    11.00000    0.07342    0.05559 =
         0.05659   -0.00025    0.01505    0.01184
AFIX  43
H4    2    0.037455   -0.008129    0.801909    11.00000   -1.20000
AFIX   0
C5    1    0.097311   -0.166088    0.713247    11.00000    0.05940    0.04504 =
         0.04787    0.00610    0.01388   -0.00016
C6    1    0.096433   -0.263628    0.618307    11.00000    0.06147    0.06006 =
         0.05404   -0.01022    0.01370    0.00445
AFIX  43
H6    2    0.138085   -0.325722    0.600583    11.00000   -1.20000
AFIX   0
C7    1    0.033363   -0.266825    0.551402    11.00000    0.07502    0.07255 =
         0.05007   -0.00603    0.00669   -0.00530
AFIX  43
H7    2    0.033002   -0.329861    0.486830    11.00000   -1.20000
AFIX   0
C8    1    0.259415    0.049894    0.675205    11.00000    0.05075    0.05032 =
         0.05364    0.00103    0.00475   -0.00253
C9    1    0.241179    0.190660    0.730755    11.00000    0.07847    0.05410 =
         0.06103   -0.00668    0.02100   -0.00252
AFIX  43
H9    2    0.216142    0.185246    0.798408    11.00000   -1.20000
AFIX   0
C10   1    0.259766    0.338794    0.686778    11.00000    0.06959    0.05156 =
         0.06623   -0.01092    0.01578    0.00261
AFIX  43
H10   2    0.246232    0.432888    0.724028    11.00000   -1.20000
AFIX   0
C11   1    0.298788    0.348773    0.586663    11.00000    0.05008    0.05413 =
         0.05446   -0.00061    0.00420   -0.00320
C12   1    0.314770    0.206998    0.530958    11.00000    0.07060    0.06083 =
         0.05367   -0.00308    0.01908    0.00270
AFIX  43
H12   2    0.339279    0.211922    0.462847    11.00000   -1.20000
AFIX   0
C13   1    0.295345    0.058471    0.573678    11.00000    0.06649    0.05043 =
         0.05878   -0.00516    0.01440   -0.00043
AFIX  43
H13   2    0.306338   -0.035526    0.534445    11.00000   -1.20000
AFIX   0
C14   1    0.322364    0.508442    0.547608    11.00000    0.05677    0.05382 =
         0.06058   -0.00102    0.00565    0.00131
C15   1    0.393805    0.654575    0.417187    11.00000    0.11764    0.07423 =
         0.11544    0.01477    0.05574   -0.01224
PART    1
AFIX  23
H15A  2    0.433357    0.694371    0.466806    21.00000   -1.20000
H15C  2    0.353587    0.733610    0.415398    21.00000   -1.20000
PART    2
H15B  2    0.404163    0.727729    0.479109   -21.00000   -1.20000
H15D  2    0.356926    0.704370    0.367384   -21.00000   -1.20000
AFIX   0
PART    1
C16B  1    0.424531    0.630665    0.297959    21.00000    0.06213    0.10368 =
         0.09071    0.01544    0.00670   -0.00517
AFIX  23
H16A  2    0.396496    0.546703    0.258883    21.00000   -1.20000
H16B  2    0.419958    0.730165    0.255330    21.00000   -1.20000
AFIX   0
C17B  1    0.505285    0.583208    0.310315    21.00000    0.06213    0.10368 =
         0.09071    0.01544    0.00670   -0.00517
AFIX  23
H17A  2    0.530779    0.661215    0.358281    21.00000   -1.20000
H17B  2    0.508282    0.478732    0.347079    21.00000   -1.20000
AFIX   0
C18B  1    0.544580    0.573856    0.202784    21.00000    0.06213    0.10368 =
         0.09071    0.01544    0.00670   -0.00517
AFIX 137
H18A  2    0.508658    0.557285    0.142977    21.00000   -1.50000
H18B  2    0.579396    0.485289    0.204944    21.00000   -1.50000
H18C  2    0.571276    0.672902    0.190404    21.00000   -1.50000
AFIX   0
PART    2
C16A  1    0.468849    0.619448    0.357017   -21.00000    0.10732    0.23656 =
         0.11325    0.04804    0.04179    0.05613
AFIX  23
H16C  2    0.504093    0.705777    0.374014   -21.00000   -1.20000
H16D  2    0.490007    0.519626    0.386273   -21.00000   -1.20000
AFIX   0
C17A  1    0.460844    0.606927    0.248138   -21.00000    0.10732    0.23656 =
         0.11325    0.04804    0.04179    0.05613
AFIX  23
H17C  2    0.428937    0.696514    0.225327   -21.00000   -1.20000
H17D  2    0.431557    0.509601    0.235318   -21.00000   -1.20000
AFIX   0
C18A  1    0.525391    0.601343    0.161235   -21.00000    0.10732    0.23656 =
         0.11325    0.04804    0.04179    0.05613
AFIX 137
H18D  2    0.572993    0.603409    0.200144   -21.00000   -1.50000
H18E  2    0.521503    0.693291    0.112355   -21.00000   -1.50000
H18F  2    0.521335    0.503899    0.117816   -21.00000   -1.50000
HKLF    4
REM  I         P 21/C       R   0.07
REM R1 =  0.0718 for   2287 Fo > 4sig(Fo)  and  0.1064 for all   3557 data
REM    224 parameters refined using      0 restraints
END
WGHT      0.1157      0.8149
REM Highest difference peak  0.468,  deepest hole -0.393,  1-sigma level  0.062
Q1    1   0.1798 -0.3469  0.8004  11.00000  0.05    0.47
Q2    1   0.1683 -0.4320  0.8893  11.00000  0.05    0.40
Q3    1  -0.0297 -0.3155  0.5800  11.00000  0.05    0.39
Q4    1   0.2964 -0.1176  0.5858  11.00000  0.05    0.35
Q5    1   0.3627  0.0098  0.4573  11.00000  0.05    0.34
Q6    1   0.4899  0.7219  0.2627  11.00000  0.05    0.33
Q7    1   0.4532  0.5308  0.3008  11.00000  0.05    0.31
Q8    1   0.0300  0.1023  0.8215  11.00000  0.05    0.31
Q9    1   0.0979 -0.3451  0.7188  11.00000  0.05    0.30
Q10   1  -0.1154 -0.2989  0.5189  11.00000  0.05    0.29
Q11   1   0.2494 -0.3733  0.7278  11.00000  0.05    0.29
Q12   1   0.3091  0.4320  0.5801  11.00000  0.05    0.28
Q13   1  -0.0359  0.0800  0.7521  11.00000  0.05    0.28
Q14   1   0.4591  0.4346  0.2935  11.00000  0.05    0.27
Q15   1   0.2588  0.4629  0.6938  11.00000  0.05    0.26
Q16   1   0.3079  0.1633  0.5902  11.00000  0.05    0.26
Q17   1   0.3292 -0.0125  0.5584  11.00000  0.05    0.26
Q18   1   0.3152  0.3075  0.5460  11.00000  0.05    0.25
Q19   1   0.2547 -0.1920  0.6636  11.00000  0.05    0.25
Q20   1   0.4774  0.6310  0.3812  11.00000  0.05    0.23
Q21   1   0.0261 -0.1931  0.5617  11.00000  0.05    0.22
Q22   1  -0.0890 -0.1955  0.4193  11.00000  0.05    0.19
Q23   1   0.3806  0.8759  0.4277  11.00000  0.05    0.19
Q24   1   0.2387  0.3175  0.7426  11.00000  0.05    0.18
Q25   1   0.2425  0.1318  0.6781  11.00000  0.05    0.18
Q26   1  -0.0378 -0.1667  0.6215  11.00000  0.05    0.17
Q27   1   0.2793  0.2454  0.7169  11.00000  0.05    0.16
Q28   1   0.1121 -0.2949  0.6221  11.00000  0.05    0.15
Q29   1   0.5859  0.5493  0.2267  11.00000  0.05    0.14
Q30   1   0.5362  0.8020  0.2415  11.00000  0.05    0.13
;
