# Supplementary material for: Butyl 4-(4-methyl­benzene­sulfonamido)­benzoate
Source: Acta Crystallogr Sect E Struct Rep Online. 2012 Apr 28;68(Pt 5):o1541. doi: 10.1107/S1600536812015413 (PMC3344642; doi:10.1107/S1600536812015413)
Supplement: Supplementary file 2 [file e-68-o1541-Isup2.hkl]

# 
# h,k,l, Fc-squared, Fo-squared, sigma(Fo-squared) and status flag 
# 
data_I
_shelx_title ' I         P 21/C       R   0.07' 
_shelx_refln_list_code          4 
_shelx_F_calc_maximum      254.26 
_exptl_crystal_F_000       736.00 
_reflns_d_resolution_high  0.7989 
 
loop_ 
 _symmetry_equiv_pos_as_xyz 
 'x, y, z' 
 '-x, y+1/2, -z+1/2' 
 '-x, -y, -z' 
 'x, -y-1/2, z-1/2' 
 
_cell_length_a    17.8216 
_cell_length_b     8.2702 
_cell_length_c    11.9282 
_cell_angle_alpha  90.000 
_cell_angle_beta   91.001 
_cell_angle_gamma  90.000 
 
_shelx_F_squared_multiplier     1.000 
 
loop_ 
 _refln_index_h 
 _refln_index_k 
 _refln_index_l 
 _refln_F_squared_calc 
 _refln_F_squared_meas 
 _refln_F_squared_sigma 
 _refln_observed_status 
   3   0   0      612.47      664.32     26.18 o 
   4   0   0     4320.30     4887.51     76.18 o 
   5   0   0      558.91      661.77     11.91 o 
   6   0   0     1470.38     1433.44     24.00 o 
   7   0   0      143.68      157.76      5.04 o 
   8   0   0     1371.00     1304.19     22.83 o 
   9   0   0      791.74      865.70     16.43 o 
  10   0   0      298.35      331.03     14.06 o 
  11   0   0      589.35      598.79     15.40 o 
  12   0   0      131.42      178.86      6.84 o 
  13   0   0       79.48       90.42      6.70 o 
  14   0   0     2556.69     2664.27     53.36 o 
  15   0   0     1021.43     1102.59     26.23 o 
  16   0   0       27.14       38.07      6.77 o 
  17   0   0        2.83        1.19      5.26 o 
  18   0   0      185.94      205.59     23.47 o 
  19   0   0        7.05        3.56      9.24 o 
  20   0   0        0.08       -1.42      9.24 o 
  21   0   0        2.73       -4.98      9.24 o 
  22   0   0        4.87       -9.24      9.24 o 
   2   1   0     4190.66     5030.97     89.91 o 
   3   1   0     3244.53     3250.56     38.55 o 
   4   1   0     7267.32     8435.67     92.33 o 
   5   1   0     1873.04     1762.86     20.46 o 
   6   1   0     2206.16     2372.65     27.24 o 
   7   1   0     1285.37     1236.76     15.24 o 
   8   1   0       63.48       63.91      2.64 o 
   9   1   0     1325.98     1417.15     17.68 o 
  10   1   0      754.05      822.65     11.45 o 
  12   1   0      411.51      453.67      8.23 o 
  13   1   0      247.22      304.92     10.02 o 
  14   1   0       10.15       13.74      4.40 o 
  15   1   0       78.12       81.89      7.26 o 
  16   1   0       61.72       62.80      5.74 o 
  17   1   0        6.50        7.16      4.17 o 
  18   1   0        9.58       14.49      4.42 o 
  19   1   0        3.49       -4.98      8.05 o 
  20   1   0       21.60       10.69      9.60 o 
  21   1   0       20.68       21.91      8.00 o 
  22   1   0        2.37        4.84      8.00 o 
   0   2   0      903.44     1298.19     21.68 o 
   1   2   0     4891.54     5931.28     65.37 o 
   2   2   0       20.97        7.71      1.79 o 
   3   2   0     1048.37     1213.69     15.62 o 
   4   2   0       85.90       42.20      2.17 o 
   5   2   0        9.88       18.84      1.80 o 
   6   2   0      522.95      558.75      8.44 o 
   7   2   0       55.79       78.31      3.04 o 
   8   2   0      348.43      363.57      6.16 o 
   9   2   0      211.91      261.67      5.28 o 
  10   2   0      893.95     1000.77     13.58 o 
  11   2   0       42.35       58.98      3.13 o 
  12   2   0       26.71       55.30      6.00 o 
  13   2   0       51.37       56.20      5.14 o 
  14   2   0      160.18      197.14      7.51 o 
  15   2   0       26.67       49.15      4.76 o 
  16   2   0       11.08       15.60      4.32 o 
  17   2   0        2.41        7.07      4.03 o 
  18   2   0        5.91        3.68      5.02 o 
  19   2   0       13.10       10.54      5.60 o 
  20   2   0        0.94        4.93      6.99 o 
  21   2   0       12.11        6.35     16.36 o 
   1   3   0      537.72      566.47      8.12 o 
   2   3   0       58.96       41.29      2.17 o 
   3   3   0      229.97      243.63      4.68 o 
   4   3   0      325.36      373.76      6.62 o 
   5   3   0      376.42      394.08      6.97 o 
   6   3   0       34.65       32.95      2.27 o 
   7   3   0      102.71      127.32      3.91 o 
   9   3   0       12.05       12.02      2.17 o 
  10   3   0       40.25       37.41      3.14 o 
  11   3   0      284.47      293.83      8.36 o 
  12   3   0      158.93      163.09      6.61 o 
  13   3   0       29.68       28.59      3.97 o 
  14   3   0       10.48       25.81      3.99 o 
  15   3   0       55.61       56.35      6.36 o 
  16   3   0        9.42        9.33      4.19 o 
  17   3   0        1.37        3.70      4.12 o 
  18   3   0        1.34        2.37      5.34 o 
  19   3   0        2.90        9.24      5.95 o 
  20   3   0        0.52        7.09     11.73 o 
  21   3   0        3.56        7.11      8.29 o 
   0   4   0     1285.93     1301.52     23.53 o 
   1   4   0        0.05       -0.95      1.50 o 
   2   4   0      542.77      585.54      9.61 o 
   3   4   0      815.48      774.34     11.02 o 
   4   4   0      971.97     1059.40     15.10 o 
   5   4   0       40.55       87.31      3.78 o 
   6   4   0       10.86       22.71      2.46 o 
   7   4   0      305.88      342.77     11.66 o 
   8   4   0      173.92      177.35      7.11 o 
   9   4   0      138.55      168.87      5.35 o 
  10   4   0       75.65       75.13      4.88 o 
  11   4   0       11.68       18.77      3.48 o 
  12   4   0        3.84        5.56      3.32 o 
  13   4   0        4.42        4.91      3.32 o 
  14   4   0       70.33       69.07     10.98 o 
  15   4   0        6.03       14.45      4.48 o 
  16   4   0       10.94       11.10      4.52 o 
  17   4   0       63.13       54.55     12.86 o 
  18   4   0        5.92       -5.43      5.43 o 
  19   4   0       24.40       19.87     13.25 o 
  20   4   0        1.26        3.06      7.34 o 
   1   5   0      881.79      916.59     13.13 o 
   2   5   0        4.66        6.66      2.07 o 
   3   5   0      201.66      187.44      5.17 o 
   4   5   0      591.96      636.93     10.17 o 
   5   5   0      143.84      161.36      5.14 o 
   6   5   0        0.04       -0.78      2.71 o 
   7   5   0      107.78       75.55      5.10 o 
   8   5   0        0.30        2.22      2.71 o 
   9   5   0      424.76      419.94     10.53 o 
  10   5   0      239.61      252.99      8.14 o 
  11   5   0        4.36        4.98      3.79 o 
  12   5   0       25.74       24.50      6.05 o 
  13   5   0       49.98       47.93      5.31 o 
  14   5   0        5.86       13.06      4.37 o 
  15   5   0       33.80       29.04      6.67 o 
  16   5   0        0.35       -5.41      5.46 o 
  17   5   0       26.25       26.88      7.06 o 
  18   5   0       25.35       18.65      7.06 o 
  19   5   0        7.82       10.39      8.29 o 
   0   6   0     1736.54     1674.39     82.49 o 
   1   6   0        3.69       11.43      3.71 o 
   2   6   0     1071.40     1125.76     25.52 o 
   3   6   0      180.78      165.59      6.88 o 
   4   6   0      380.54      413.80     14.16 o 
   5   6   0      143.30      144.45      7.33 o 
   6   6   0      235.50      201.94      9.41 o 
   7   6   0       29.39       39.61      8.10 o 
   8   6   0      222.95      213.09      9.89 o 
   9   6   0       67.55       84.00      6.22 o 
  10   6   0      116.92      108.70      7.11 o 
  11   6   0      182.75      183.97      9.02 o 
  12   6   0       31.01       27.86      4.96 o 
  13   6   0        1.64       -0.49      4.08 o 
  14   6   0       47.04       56.01     11.53 o 
  15   6   0        1.20       -5.33      5.33 o 
  16   6   0       45.23       47.53      8.74 o 
  17   6   0       16.52       19.13      7.20 o 
  18   6   0        0.11        8.49      8.79 o 
   1   7   0        3.03       -0.93      4.66 o 
   2   7   0      241.90      251.40      9.85 o 
   3   7   0       75.03      102.99      7.36 o 
   4   7   0      620.80      666.79     18.37 o 
   5   7   0      635.98      683.64     19.14 o 
   6   7   0      116.48      141.89      9.33 o 
   7   7   0      352.21      359.38     13.25 o 
   8   7   0        0.06       -2.22      8.19 o 
   9   7   0      208.27      198.74      9.44 o 
  10   7   0      147.70      139.01      8.40 o 
  11   7   0        0.59       10.53      4.82 o 
  12   7   0       22.87       15.70      6.47 o 
  13   7   0        0.60       -5.51      5.63 o 
  14   7   0        9.01       10.28      6.47 o 
  15   7   0        2.86        1.30      6.12 o 
  16   7   0        3.22        1.99      7.01 o 
   0   8   0      131.89      139.55     12.30 o 
   1   8   0      114.71      119.39      9.73 o 
   2   8   0       20.90       13.94      8.72 o 
   3   8   0      109.99      102.73      7.60 o 
   4   8   0       72.43       93.86      8.93 o 
   5   8   0       56.19       41.06      6.83 o 
   6   8   0        2.68        6.40      4.75 o 
   7   8   0        2.30        9.04      5.25 o 
   8   8   0        8.99       16.47      5.41 o 
   9   8   0       26.03       29.86      5.64 o 
  10   8   0        0.28        4.89      7.39 o 
  11   8   0       18.96       35.85     10.29 o 
  12   8   0        0.67       -2.50      6.17 o 
  13   8   0       15.19       10.67      7.01 o 
  14   8   0       13.52       27.02      9.39 o 
   1   9   0       34.32       56.69      6.73 o 
   2   9   0        0.44        1.01      4.63 o 
   3   9   0        6.04       -4.41      4.41 o 
   4   9   0        6.43        8.39      4.86 o 
   5   9   0        4.58       16.92      5.63 o 
   6   9   0        1.28        8.03      5.57 o 
   7   9   0        8.26       15.52      8.19 o 
   8   9   0        0.03        2.04     14.58 o 
   9   9   0        1.08        7.18      7.49 o 
  10   9   0        6.33        8.25      7.01 o 
   0  10   0       50.43       59.73     10.59 o 
   1  10   0       10.65       17.32      6.04 o 
   2  10   0       13.26       16.44      7.16 o 
   3  10   0       20.17       31.14      9.20 o 
   4  10   0        0.85        4.70     10.67 o 
   5  10   0        0.86       -6.18      7.28 o 
 -22   1   1        9.00        0.71     10.67 o 
 -21   1   1        1.17       -1.93     13.51 o 
 -20   1   1        3.96        4.32      7.17 o 
 -19   1   1        8.46        9.35      4.84 o 
 -18   1   1        0.04       -2.37      4.17 o 
 -17   1   1        9.46       13.46      4.51 o 
 -16   1   1      237.96      207.33      9.40 o 
 -15   1   1       30.36       22.67      4.68 o 
 -14   1   1       20.65       22.56      3.92 o 
 -13   1   1       27.53       24.43      3.46 o 
 -12   1   1       15.88       21.24      2.82 o 
 -11   1   1      501.61      445.07      7.85 o 
 -10   1   1      283.49      282.65      5.75 o 
  -9   1   1      502.06      463.17      7.59 o 
  -8   1   1      573.12      570.88      8.51 o 
  -7   1   1       25.45       31.34      2.13 o 
  -6   1   1      662.75      592.09      8.32 o 
  -5   1   1      206.45      190.67      3.79 o 
  -4   1   1      303.11      245.27      4.20 o 
  -3   1   1      322.34      256.20      4.04 o 
  -2   1   1     3323.91     2802.96     48.59 o 
   0   1   1     2587.60     2141.68     47.77 o 
   1   1   1      447.75      319.73     13.24 o 
   2   1   1        0.22        3.29      0.75 o 
   3   1   1       19.56       25.37      1.12 o 
   4   1   1     7527.91     6749.94     73.79 o 
   5   1   1      298.52      293.82      4.43 o 
   6   1   1     3021.38     2580.68     29.25 o 
   7   1   1      524.82      483.89      6.83 o 
   8   1   1       64.54       48.90      2.45 o 
   9   1   1       20.17       19.17      1.80 o 
  10   1   1      496.14      416.95      6.78 o 
  11   1   1      324.79      318.21      5.85 o 
  12   1   1      211.67      193.18      4.70 o 
  13   1   1      371.53      351.79      7.38 o 
  14   1   1        4.73        1.19      2.63 o 
  15   1   1      137.47      130.35      5.80 o 
  16   1   1       16.85       12.19      3.54 o 
  17   1   1        1.04       -4.11      4.11 o 
  18   1   1       14.49       22.80      5.41 o 
  19   1   1        3.91        4.18      6.27 o 
  20   1   1       11.27        2.13      6.54 o 
  21   1   1        3.54        2.92      8.18 o 
  22   1   1        2.07       -7.04      7.04 o 
 -21   2   1       15.02       10.60      7.69 o 
 -20   2   1       12.05       10.31      6.42 o 
 -19   2   1       13.28        4.43      5.72 o 
 -18   2   1        0.26       -4.15      4.15 o 
 -17   2   1       10.67        3.59      7.90 o 
 -16   2   1       25.32       20.52      6.57 o 
 -15   2   1      276.32      251.86     10.23 o 
 -14   2   1      230.92      181.27     10.35 o 
 -13   2   1       25.93       24.45      3.69 o 
 -12   2   1      184.13      173.42      6.35 o 
 -11   2   1      703.29      605.07     10.46 o 
 -10   2   1       94.53       60.14      3.14 o 
  -9   2   1      684.93      638.07      9.66 o 
  -8   2   1      270.95      279.42      6.62 o 
  -7   2   1     1668.12     1592.72     20.92 o 
  -6   2   1       37.61       24.42      2.13 o 
  -5   2   1      205.95      192.77      4.24 o 
  -4   2   1     1209.99     1128.02     14.97 o 
  -3   2   1        0.96        4.81      1.49 o 
  -2   2   1     1861.31     1588.79     18.69 o 
  -1   2   1     5272.71     4564.80     50.69 o 
   0   2   1    18543.47    15154.37    165.49 o 
   1   2   1     2246.45     1691.35     19.60 o 
   2   2   1     2361.64     2032.75     23.25 o 
   3   2   1     5741.10     4993.73     59.05 o 
   4   2   1        9.49        9.19      1.37 o 
   5   2   1      721.56      582.64      8.35 o 
   6   2   1      231.34      174.58      3.79 o 
   7   2   1      336.41      293.02      5.30 o 
   8   2   1      345.82      291.71      5.50 o 
   9   2   1      413.96      384.96      6.59 o 
  10   2   1      185.38      173.45      4.29 o 
  11   2   1      109.40       88.68      3.46 o 
  12   2   1      124.58      141.38      4.64 o 
  13   2   1      421.87      398.68      8.05 o 
  14   2   1      697.84      584.14     11.66 o 
  15   2   1       83.01       71.58      6.03 o 
  16   2   1        0.61       -1.53      3.33 o 
  17   2   1       38.73       26.99      4.63 o 
  18   2   1        0.04        3.61      5.05 o 
  19   2   1       30.78       27.69      7.78 o 
  20   2   1       12.32        9.96      7.28 o 
  21   2   1        4.57        5.85      7.69 o 
 -21   3   1       10.84        9.60      9.05 o 
 -20   3   1       33.57       29.67      7.08 o 
 -19   3   1       98.62       97.25     10.35 o 
 -18   3   1       51.26       46.40     17.78 o 
 -17   3   1       70.40       64.79      8.44 o 
 -16   3   1      115.14      101.37      7.10 o 
 -15   3   1       66.71       58.57      5.99 o 
 -14   3   1        8.50       12.95      4.03 o 
 -13   3   1      276.02      272.12      8.55 o 
 -12   3   1       19.90       18.86      3.41 o 
 -11   3   1       88.98       94.59      5.27 o 
 -10   3   1      348.55      296.35      8.27 o 
  -9   3   1       67.79       71.71      4.38 o 
  -8   3   1        4.72        6.62      2.02 o 
  -7   3   1      949.23     1146.64     16.12 o 
  -6   3   1      501.18      414.86      7.46 o 
  -5   3   1        1.28        5.83      1.93 o 
  -4   3   1     3949.66     3629.74     44.38 o 
  -3   3   1      358.06      332.50      6.15 o 
  -2   3   1     1172.05     1133.17     14.41 o 
  -1   3   1      532.48      420.31      6.57 o 
   0   3   1      108.31      105.57      3.12 o 
   1   3   1       82.89      109.38      3.34 o 
   2   3   1       94.06       80.63      2.78 o 
   3   3   1      131.98      176.22      3.84 o 
   4   3   1       74.03       78.90      3.73 o 
   5   3   1      377.18      394.64      6.73 o 
   6   3   1       46.80       49.69      2.38 o 
   7   3   1      579.29      544.24      8.21 o 
   8   3   1      409.73      341.39      7.34 o 
   9   3   1      817.68      731.54     11.14 o 
  10   3   1        0.13        0.93      1.99 o 
  11   3   1      145.71      160.77      5.24 o 
  12   3   1        1.83       -0.07      2.39 o 
  13   3   1      434.49      428.84     13.62 o 
  14   3   1       49.32       34.42      4.21 o 
  15   3   1       32.29       28.77      4.07 o 
  16   3   1       45.19       53.86      5.35 o 
  17   3   1       38.65       58.42      7.11 o 
  18   3   1       40.44       35.11      6.42 o 
  19   3   1        2.28       11.62      7.28 o 
  20   3   1        1.13        4.60      7.49 o 
  21   3   1       18.03       14.11     15.29 o 
 -20   4   1       11.53        7.82      8.55 o 
 -19   4   1        5.19        3.52      6.37 o 
 -18   4   1        0.06       -5.72      5.72 o 
 -17   4   1        8.70       12.63      6.17 o 
 -16   4   1        6.56        9.47      4.55 o 
 -15   4   1        5.19        8.38      4.26 o 
 -14   4   1        8.86        2.23      3.97 o 
 -13   4   1        8.34        8.33      4.03 o 
 -12   4   1       72.05       72.45      5.77 o 
 -11   4   1      466.17      415.72     10.98 o 
 -10   4   1      345.12      288.77      8.36 o 
  -9   4   1      176.95      218.63      7.07 o 
  -8   4   1       71.59       70.43      3.83 o 
  -7   4   1      144.42      164.23      4.89 o 
  -6   4   1       79.34       93.58      3.93 o 
  -5   4   1      171.64      170.28      4.81 o 
  -4   4   1      118.66      104.77      4.04 o 
  -3   4   1      532.70      626.58      9.53 o 
  -2   4   1      367.27      393.46      6.89 o 
  -1   4   1      125.01      133.91      4.01 o 
   0   4   1       18.06       34.55      2.76 o 
   1   4   1        2.07        6.39      1.78 o 
   2   4   1      395.09      338.26      6.19 o 
   3   4   1      673.76      659.26     10.39 o 
   4   4   1      872.57      897.99     12.38 o 
   5   4   1      136.20      141.93      4.25 o 
   6   4   1      153.77      155.58      5.11 o 
   7   4   1      159.21      130.19      4.11 o 
   8   4   1        6.46        2.89      2.00 o 
   9   4   1      242.36      229.67      5.77 o 
  10   4   1        0.01        7.48      3.45 o 
  11   4   1      261.47      245.75      8.53 o 
  12   4   1       78.53       90.27      5.48 o 
  13   4   1      131.22      127.60      8.78 o 
  14   4   1       34.26       31.69      4.16 o 
  15   4   1       10.19        6.25      3.81 o 
  16   4   1       11.46       16.47      5.43 o 
  17   4   1       23.14       28.56      6.26 o 
  18   4   1        9.35       11.74      6.12 o 
  19   4   1        0.15       -6.83      6.83 o 
  20   4   1        0.09        0.24      7.49 o 
 -19   5   1        4.19        2.35      6.70 o 
 -18   5   1        4.19       -5.75      5.75 o 
 -17   5   1        1.19       -2.47      8.80 o 
 -16   5   1       17.78       26.00      9.80 o 
 -15   5   1        0.33       -1.33      4.37 o 
 -14   5   1       13.15       13.60      9.14 o 
 -13   5   1        4.48        7.06      4.33 o 
 -12   5   1        2.80        9.01      4.25 o 
 -11   5   1        7.25        9.83      4.16 o 
 -10   5   1        4.19        4.03      3.67 o 
  -9   5   1        1.65        5.31      3.22 o 
  -8   5   1       77.43       68.05      4.85 o 
  -7   5   1      112.75       83.70      6.82 o 
  -6   5   1       14.28       12.25      5.44 o 
  -5   5   1      444.72      471.94     12.59 o 
  -4   5   1       20.57       24.34      2.62 o 
  -3   5   1        9.15       10.90      2.24 o 
  -2   5   1        0.87        1.68      1.96 o 
  -1   5   1       77.34       65.92      3.73 o 
   0   5   1       84.16       86.39      3.75 o 
   1   5   1        2.42        3.75      2.10 o 
   2   5   1        6.09        5.60      2.08 o 
   3   5   1       98.00       99.00      3.89 o 
   4   5   1      148.41      137.34      4.51 o 
   5   5   1       16.75       18.93      2.84 o 
   6   5   1        2.04       10.27      2.75 o 
   7   5   1        0.04       -2.38      2.38 o 
   8   5   1       53.43       57.88      5.09 o 
   9   5   1       62.51       69.17      4.72 o 
  10   5   1      211.55      202.82      7.39 o 
  11   5   1       17.40       21.74      3.62 o 
  12   5   1        0.11       -1.93      3.06 o 
  13   5   1        1.87        7.47      4.00 o 
  14   5   1        8.07        4.77      6.82 o 
  15   5   1        1.44       -4.55      5.02 o 
  16   5   1        7.33        7.59      5.75 o 
  17   5   1        0.19       -5.31      5.31 o 
  18   5   1        5.74        6.54      9.60 o 
  19   5   1        5.33        2.82      7.69 o 
 -18   6   1        1.52        2.19      7.03 o 
 -17   6   1        0.01        5.98      6.78 o 
 -16   6   1        6.42        7.59      6.55 o 
 -15   6   1        0.01        4.95      6.26 o 
 -14   6   1       52.78       45.59      5.89 o 
 -13   6   1       16.04       13.94      4.86 o 
 -12   6   1        8.39        9.42      4.52 o 
 -11   6   1        4.58        6.80      4.08 o 
 -10   6   1        8.45        6.97      4.26 o 
  -9   6   1        1.68        2.03      4.10 o 
  -8   6   1       17.71       11.29      4.16 o 
  -7   6   1       17.10       14.25      7.21 o 
  -6   6   1      130.58      126.89      7.99 o 
  -5   6   1        6.21       -3.65      3.65 o 
  -4   6   1        5.01        4.22      3.62 o 
  -3   6   1        0.02        3.69      3.56 o 
  -2   6   1      287.85      241.31      8.96 o 
  -1   6   1      242.92      212.28      7.42 o 
   0   6   1      216.21      177.48      6.87 o 
   1   6   1      108.96      118.93      5.91 o 
   2   6   1       99.07      106.46      5.72 o 
   3   6   1       15.25       13.71      3.56 o 
   4   6   1      375.89      330.02      9.10 o 
   5   6   1        0.85       -3.20      3.20 o 
   6   6   1      272.67      252.74      8.93 o 
   7   6   1        7.50       10.17      3.70 o 
   8   6   1      102.18       91.93      6.05 o 
   9   6   1        5.00       -0.01      3.70 o 
  10   6   1        6.22        0.36      3.67 o 
  11   6   1        1.65        1.29      3.76 o 
  12   6   1       36.24       35.81      7.08 o 
  13   6   1        5.31        6.10      5.43 o 
  14   6   1        0.07       -4.25      5.86 o 
  15   6   1        0.02       -0.21      5.84 o 
  16   6   1        2.36       -5.75      5.75 o 
  17   6   1        0.34        3.46      6.26 o 
  18   6   1        8.92        0.71     12.09 o 
 -16   7   1       23.54       27.45      7.83 o 
 -15   7   1        9.45        3.77      6.47 o 
 -14   7   1       10.11       -5.18      5.91 o 
 -13   7   1        0.11       -4.05      5.85 o 
 -12   7   1       50.35       39.56      5.77 o 
 -11   7   1        3.32        5.87      4.34 o 
 -10   7   1      110.88      105.19      9.12 o 
  -9   7   1        1.02        1.01      4.21 o 
  -8   7   1       11.11       26.28      6.04 o 
  -7   7   1        7.48        0.19      6.83 o 
  -6   7   1        2.82        3.37      4.84 o 
  -5   7   1        2.37        2.20      4.43 o 
  -4   7   1      144.83      145.86      8.21 o 
  -3   7   1       17.76       12.34      4.95 o 
  -2   7   1      554.04      507.09     14.02 o 
  -1   7   1       59.42       62.80      6.25 o 
   0   7   1      586.25      556.61     14.70 o 
   1   7   1      221.47      192.04      9.05 o 
   2   7   1       27.97       18.20      5.06 o 
   3   7   1      871.53      773.54     18.31 o 
   4   7   1      178.65      151.05      8.21 o 
   5   7   1      247.54      267.71     11.21 o 
   6   7   1      167.80      162.36      9.49 o 
   7   7   1       59.29       58.38      7.05 o 
   8   7   1       55.30       51.10      6.41 o 
   9   7   1       17.67       21.86      4.89 o 
  10   7   1        0.93        0.50      4.19 o 
  11   7   1        2.38        3.09      6.76 o 
  12   7   1       15.62       15.40      7.26 o 
  13   7   1       70.73       97.39     23.46 o 
  14   7   1        0.06       -5.66      5.87 o 
  15   7   1        0.51        0.05      6.52 o 
  16   7   1        2.87       -0.73      6.96 o 
 -14   8   1       19.94       15.33     14.22 o 
 -13   8   1        2.15       -6.02      6.02 o 
 -12   8   1       22.45       24.59      7.42 o 
 -11   8   1       24.61       35.14      7.57 o 
 -10   8   1        1.00        0.98      4.43 o 
  -9   8   1       23.56       33.12      5.85 o 
  -8   8   1       16.41       18.08      5.41 o 
  -7   8   1        4.55       11.08      5.14 o 
  -6   8   1       47.07       52.99      6.83 o 
  -5   8   1        7.87        4.64      5.07 o 
  -4   8   1      255.91      256.07     15.70 o 
  -3   8   1       99.41       89.43      7.36 o 
  -2   8   1       17.76        8.19      4.82 o 
  -1   8   1       61.91       72.57      6.82 o 
   0   8   1      107.06      138.79     10.67 o 
   1   8   1        9.76        4.24      4.46 o 
   2   8   1       27.07       32.60      5.47 o 
   3   8   1       94.43       95.73      7.34 o 
   4   8   1        8.29       13.26      4.88 o 
   5   8   1       38.14       37.73      5.99 o 
   6   8   1        7.70        7.29      5.07 o 
   7   8   1        0.01        4.30      4.72 o 
   8   8   1       76.07       70.09      7.38 o 
   9   8   1       40.64       50.59      9.01 o 
  10   8   1       40.87       45.17      8.02 o 
  11   8   1      105.26      105.67     10.43 o 
  12   8   1       18.56       19.18      8.70 o 
  13   8   1        2.23        1.71      6.68 o 
  14   8   1        4.81        6.55      9.51 o 
 -10   9   1       24.32       42.80      8.64 o 
  -9   9   1        7.97        9.95      6.88 o 
  -8   9   1       14.51       26.51      8.19 o 
  -7   9   1       16.06       17.19      6.06 o 
  -6   9   1        1.36        5.38      6.30 o 
  -5   9   1       79.94       73.38      8.34 o 
  -4   9   1        6.79        4.21      5.57 o 
  -3   9   1       98.28      116.42      9.55 o 
  -2   9   1      105.63      122.65      8.62 o 
  -1   9   1       46.35       48.42      6.45 o 
   0   9   1       11.80       18.30      5.26 o 
   1   9   1       41.97       29.31      5.72 o 
   2   9   1       36.62       31.89      5.84 o 
   3   9   1        7.13        0.84      4.49 o 
   4   9   1        7.94       31.27      5.66 o 
   5   9   1        5.57        0.48      5.07 o 
   6   9   1        2.19       10.69      7.69 o 
   7   9   1       51.13       62.59     10.59 o 
   8   9   1        0.83       14.61      8.19 o 
   9   9   1       60.96       67.38     10.76 o 
  10   9   1       34.28       30.80      8.15 o 
  -5  10   1        0.20       -1.42      9.24 o 
  -4  10   1       13.90       20.67      7.87 o 
  -3  10   1        0.07        0.45      5.65 o 
  -2  10   1        7.05       11.29      5.55 o 
  -1  10   1        8.30       -4.94      8.11 o 
   0  10   1       57.59       67.22     11.09 o 
   1  10   1       40.61       57.39      9.10 o 
   2  10   1        0.08       -6.29      6.29 o 
   3  10   1        0.04        9.11      7.13 o 
   4  10   1        2.61       -7.10      7.10 o 
   5  10   1        0.24       12.09     10.67 o 
 -21   0   2       23.51       31.29     12.09 o 
 -20   0   2        3.08       -0.40      6.77 o 
 -19   0   2        6.02       11.80      6.77 o 
 -18   0   2       80.88       68.58      9.55 o 
 -17   0   2       19.68       13.87      6.54 o 
 -16   0   2       15.94       10.11      6.77 o 
 -15   0   2       11.57       17.27      6.27 o 
 -14   0   2      696.12      705.24     23.63 o 
 -13   0   2      214.80      258.81     29.51 o 
 -12   0   2     2226.55     2453.24     49.67 o 
 -11   0   2      796.61      866.45     17.93 o 
 -10   0   2     3406.91     3558.05     59.43 o 
  -9   0   2        7.60       15.46      2.94 o 
  -8   0   2      605.60      791.02     16.86 o 
  -7   0   2     2875.27     3053.73     57.07 o 
  -6   0   2     3110.91     3131.02     50.75 o 
  -5   0   2      614.63      555.82     12.01 o 
  -4   0   2     3697.41     3717.96     58.93 o 
  -3   0   2     4555.50     4777.43     74.84 o 
  -2   0   2      666.19      881.89     17.24 o 
  -1   0   2        4.18        2.84      1.23 o 
   0   0   2     4462.31     4875.11    106.60 o 
   3   0   2    50161.23    54905.78   1188.95 o 
   4   0   2    64649.36    71111.54   2182.41 o 
   5   0   2    12974.88    12932.20    229.77 o 
   6   0   2    18113.73    21075.38    374.70 o 
   7   0   2     4749.92     5609.39     87.37 o 
   8   0   2       21.12       19.17      2.16 o 
   9   0   2      987.60     1090.63     19.09 o 
  10   0   2        3.11        4.50      2.02 o 
  11   0   2      682.08      670.14     13.36 o 
  12   0   2       38.61       58.96      4.08 o 
  13   0   2      454.02      493.62     14.78 o 
  14   0   2      109.23      126.41      5.93 o 
  15   0   2       10.71        8.64      4.06 o 
  16   0   2       67.48       84.53      6.68 o 
  17   0   2       55.59       50.00      6.99 o 
  18   0   2       70.29       64.00     12.09 o 
  19   0   2      147.31      184.89     18.49 o 
  20   0   2        0.76       -1.42      9.24 o 
  21   0   2       36.20       34.84     12.09 o 
  22   0   2        1.02       32.00     12.80 o 
 -21   1   2        1.57       10.00      7.78 o 
 -20   1   2        1.19        2.21      5.88 o 
 -19   1   2        2.63        3.90      4.96 o 
 -18   1   2        0.45       -3.72      4.24 o 
 -17   1   2       69.50       69.06      6.65 o 
 -16   1   2      511.92      470.41     14.57 o 
 -15   1   2      201.57      216.16      9.29 o 
 -14   1   2       25.78       27.00      5.65 o 
 -13   1   2      231.63      224.06     10.53 o 
 -12   1   2       70.83       59.75      4.34 o 
 -11   1   2       62.89       65.62      3.45 o 
 -10   1   2      455.98      493.13      8.36 o 
  -9   1   2       71.76       84.70      3.48 o 
  -8   1   2      108.19      160.22      6.32 o 
  -7   1   2      983.64      983.23     13.00 o 
  -6   1   2      969.63     1096.83     14.01 o 
  -5   1   2     5883.27     6414.21     71.18 o 
  -4   1   2       92.61      122.81      3.44 o 
  -3   1   2     5637.83     6386.23     70.46 o 
  -2   1   2    19150.67    21093.81    247.84 o 
  -1   1   2    13170.59    14033.32    213.45 o 
   0   1   2     1072.66     1095.66     22.07 o 
   2   1   2      788.68      918.70     17.79 o 
   3   1   2     1084.27     1195.49     19.18 o 
   4   1   2      104.53       92.22      4.79 o 
   5   1   2       14.10       16.51      1.64 o 
   7   1   2      852.84      715.44      9.72 o 
   8   1   2      725.17     1065.73     19.00 o 
   9   1   2     4279.35     4324.35     48.39 o 
  10   1   2       47.37       35.03      2.92 o 
  11   1   2      395.20      413.61      6.63 o 
  12   1   2      543.84      554.14      8.41 o 
  13   1   2      103.07      152.96      6.09 o 
  14   1   2       17.34       14.02      2.49 o 
  15   1   2        0.26        4.82      3.06 o 
  16   1   2       14.11       22.58      3.76 o 
  17   1   2       95.18      123.05      9.38 o 
  18   1   2       12.32        9.53      6.27 o 
  19   1   2        1.99        0.00      8.53 o 
  20   1   2        6.40        6.16     11.73 o 
  21   1   2        7.55       11.38     10.67 o 
 -21   2   2        4.52        2.72     13.16 o 
 -20   2   2       11.76       21.50      6.96 o 
 -19   2   2        7.42        4.14      5.23 o 
 -18   2   2       27.76       45.31      6.18 o 
 -17   2   2      141.71      151.16      8.86 o 
 -16   2   2      121.83      139.47      8.30 o 
 -15   2   2       33.11       45.71      5.50 o 
 -14   2   2       74.29       74.13      6.20 o 
 -13   2   2        5.78       12.36      3.74 o 
 -12   2   2       34.45       52.78      5.06 o 
 -11   2   2      378.05      404.74      9.65 o 
 -10   2   2       36.83       51.42      3.20 o 
  -9   2   2      253.95      280.30      6.08 o 
  -8   2   2        3.85       39.30      2.68 o 
  -6   2   2      513.68      643.28     12.22 o 
  -5   2   2      363.24      325.57      6.17 o 
  -4   2   2     2402.34     2368.00     29.48 o 
  -3   2   2     4828.01     5894.79     70.00 o 
  -2   2   2     8180.47     8725.12    102.59 o 
  -1   2   2      988.15     1425.93     16.96 o 
   1   2   2      877.55      971.48     11.80 o 
   2   2   2     2311.75     2335.20     26.48 o 
   3   2   2      183.13      207.03      4.08 o 
   4   2   2      207.09      180.93      5.35 o 
   5   2   2      154.81      166.85      3.46 o 
   6   2   2       70.27       88.61      2.73 o 
   7   2   2      503.74      729.93     10.99 o 
   8   2   2       93.43      114.63      4.61 o 
   9   2   2       28.38       29.72      1.95 o 
  10   2   2       17.60       16.51      1.81 o 
  11   2   2      248.81      243.44      4.88 o 
  12   2   2       43.07       52.86      3.21 o 
  13   2   2       11.61        9.87      2.31 o 
  14   2   2      185.47      216.50      5.73 o 
  15   2   2       34.92       38.00      3.23 o 
  16   2   2       12.21       15.59      2.92 o 
  17   2   2       10.96       11.85      4.93 o 
  18   2   2        0.09       -5.53      5.53 o 
  19   2   2        3.61        6.76      6.54 o 
  20   2   2        1.92        7.37      6.99 o 
  21   2   2        7.63       13.92      7.69 o 
 -21   3   2        0.19       -8.53     11.38 o 
 -20   3   2       30.97       34.70      9.59 o 
 -19   3   2       12.27       13.46      6.96 o 
 -18   3   2        0.46        6.65      4.98 o 
 -17   3   2        3.66       12.52      5.03 o 
 -16   3   2       11.20       27.53      5.40 o 
 -15   3   2       10.25       17.37      5.73 o 
 -14   3   2        2.40        6.86      4.39 o 
 -13   3   2        1.48        1.27      4.00 o 
 -12   3   2       27.64       30.39      5.05 o 
 -11   3   2      156.86      159.47      6.90 o 
 -10   3   2        1.17       10.79      3.09 o 
  -9   3   2      621.65      624.83     10.70 o 
  -8   3   2       59.15       66.66      3.49 o 
  -7   3   2      159.56      182.32      5.04 o 
  -6   3   2      433.58      469.34      8.27 o 
  -5   3   2      836.98      831.86     11.58 o 
  -4   3   2       69.76       78.96      3.38 o 
  -3   3   2      261.80      346.38      6.45 o 
  -2   3   2      326.21      557.34      8.33 o 
  -1   3   2       58.20      109.43      4.66 o 
   0   3   2      606.54      646.26      9.46 o 
   1   3   2      274.28      272.13      4.88 o 
   2   3   2       13.04       15.03      1.64 o 
   3   3   2      406.33      501.88      7.28 o 
   4   3   2      159.28      163.01      3.67 o 
   5   3   2      287.09      304.90      5.37 o 
   6   3   2       57.47       53.20      2.45 o 
   7   3   2        1.08       15.52      1.69 o 
   8   3   2      104.61      114.17      3.36 o 
   9   3   2        5.71       26.16      2.33 o 
  10   3   2       58.71       61.92      2.91 o 
  11   3   2       80.60       78.31      4.35 o 
  12   3   2       28.24       39.35      3.13 o 
  13   3   2       24.31       32.80      3.07 o 
  14   3   2        5.31       16.22      2.75 o 
  15   3   2       24.14       26.84      3.15 o 
  16   3   2       74.33       57.72      6.57 o 
  17   3   2        0.50       -0.71      4.78 o 
  18   3   2       10.32        4.43     16.36 o 
  19   3   2        1.15       -1.11      6.77 o 
  20   3   2        1.87       -5.40      6.77 o 
  21   3   2        0.06       12.80     11.38 o 
 -20   4   2       25.22       33.68      8.02 o 
 -19   4   2        3.20        1.50      8.73 o 
 -18   4   2       13.69       35.78     12.29 o 
 -17   4   2       24.61       27.34      5.66 o 
 -16   4   2       24.58       23.70      5.32 o 
 -15   4   2       62.67       61.69      6.33 o 
 -14   4   2      254.75      244.54     10.28 o 
 -13   4   2       46.98       46.52      5.61 o 
 -12   4   2      246.26      258.52      9.81 o 
 -11   4   2      161.78      147.26      9.05 o 
 -10   4   2       48.78       59.27      4.72 o 
  -9   4   2       26.86       13.82      3.34 o 
  -8   4   2        4.96        8.81      3.00 o 
  -7   4   2       11.12       14.71      2.43 o 
  -6   4   2      669.32      671.39     10.47 o 
  -5   4   2      379.79      506.97      9.02 o 
  -4   4   2      282.32      357.42      7.02 o 
  -3   4   2      399.92      532.32      8.58 o 
  -2   4   2      121.19      118.50      3.88 o 
   0   4   2     3602.96     3798.87     43.70 o 
   1   4   2       54.78       89.94      3.45 o 
   2   4   2      948.06     1066.62     14.05 o 
   3   4   2      475.90      473.46      7.61 o 
   4   4   2      286.80      237.43      5.02 o 
   5   4   2       38.91       37.63      2.47 o 
   6   4   2        2.41        8.37      1.85 o 
   7   4   2      347.07      359.73      6.76 o 
   8   4   2        0.15       -1.39      1.82 o 
   9   4   2        6.19        6.75      2.14 o 
  10   4   2       61.93       71.38      3.41 o 
  11   4   2       29.50       39.43      4.39 o 
  12   4   2        0.28        5.89      2.49 o 
  13   4   2      202.36      227.16     10.12 o 
  14   4   2       46.65       36.29      3.25 o 
  15   4   2        4.94        6.76      4.78 o 
  16   4   2        0.78        2.92      5.38 o 
  17   4   2        1.87       -4.40      4.89 o 
  18   4   2        0.84        2.52      6.31 o 
  19   4   2        1.80        2.33      7.28 o 
  20   4   2        1.62        6.90      7.78 o 
 -19   5   2       14.34       14.49      7.64 o 
 -18   5   2        4.55        5.36      6.65 o 
 -17   5   2        1.03        1.90      6.07 o 
 -16   5   2       28.05       24.31      6.06 o 
 -15   5   2       16.29       14.30      5.11 o 
 -14   5   2       45.51       37.88      5.72 o 
 -13   5   2      272.11      287.62     14.57 o 
 -12   5   2      191.82      208.76      9.64 o 
 -11   5   2       61.72       80.10      7.01 o 
 -10   5   2      306.22      297.51     13.04 o 
  -9   5   2       25.98       41.49      4.98 o 
  -8   5   2       18.03       21.05      4.21 o 
  -7   5   2      485.22      415.84     11.62 o 
  -6   5   2       42.42       45.46      4.72 o 
  -5   5   2      782.94      771.86     14.85 o 
  -4   5   2      268.87      235.24      7.27 o 
  -3   5   2      234.24      249.95      7.59 o 
  -2   5   2      516.81      517.05      8.86 o 
  -1   5   2      302.44      347.79      7.03 o 
   0   5   2      145.71      153.23      4.73 o 
   1   5   2      696.72      683.60     10.56 o 
   2   5   2     1082.43     1134.31     22.07 o 
   3   5   2       58.69       58.98      3.21 o 
   4   5   2      417.67      419.29      8.39 o 
   5   5   2       80.65       82.45      4.03 o 
   6   5   2       66.95       86.81      4.42 o 
   7   5   2       37.95       29.65      3.44 o 
   8   5   2       38.03       25.51      3.27 o 
   9   5   2       74.70       88.57      4.35 o 
  10   5   2        5.82        3.87      3.44 o 
  11   5   2       44.44       36.91      3.40 o 
  12   5   2      180.33      177.91      8.97 o 
  13   5   2       46.72       68.09      7.20 o 
  14   5   2        8.65       10.01      5.12 o 
  15   5   2       14.50        4.03      6.93 o 
  16   5   2        5.41        2.22      5.31 o 
  17   5   2        6.67        1.37      7.17 o 
  18   5   2        0.87       -4.49      7.17 o 
  19   5   2        2.19       -2.13     11.38 o 
 -17   6   2       25.55       24.63      8.15 o 
 -16   6   2        2.25       -6.17      6.17 o 
 -15   6   2        5.26        7.08      5.03 o 
 -14   6   2       24.93       17.34      5.30 o 
 -13   6   2        1.36       14.67      4.93 o 
 -12   6   2      280.21      304.48     11.52 o 
 -11   6   2      257.13      220.08      9.71 o 
 -10   6   2        5.38        3.79      4.45 o 
  -9   6   2      103.03      108.86      9.66 o 
  -8   6   2      117.12      101.19      7.96 o 
  -7   6   2       23.62       31.96      7.22 o 
  -6   6   2      457.21      478.69     14.90 o 
  -5   6   2        6.75        9.79      5.49 o 
  -4   6   2      344.03      347.00     12.07 o 
  -3   6   2      625.19      614.02     21.55 o 
  -2   6   2       13.18       32.23      5.85 o 
  -1   6   2      768.29      754.57     18.13 o 
   0   6   2       23.15       12.28      3.41 o 
   1   6   2        1.49       -0.28      3.39 o 
   2   6   2      861.20      896.66     16.96 o 
   3   6   2     1231.84     1288.35     22.45 o 
   4   6   2      212.51      201.49     10.62 o 
   5   6   2      229.38      241.00      9.24 o 
   6   6   2      173.21      188.87      7.76 o 
   7   6   2       22.31       26.01      5.66 o 
   8   6   2      196.27      165.96      8.24 o 
   9   6   2       19.61       29.72      4.18 o 
  10   6   2      210.41      230.20      9.15 o 
  11   6   2      132.28      126.47      6.48 o 
  12   6   2        0.00        4.74      5.48 o 
  13   6   2       49.31       49.60      7.22 o 
  14   6   2        3.77        5.58      5.63 o 
  15   6   2        5.05       11.60      7.15 o 
  16   6   2       16.71       12.65      6.28 o 
  17   6   2       16.83       16.61      8.19 o 
 -16   7   2       40.63       59.87     11.11 o 
 -15   7   2        1.22       -3.14      6.26 o 
 -14   7   2       47.19       43.41      8.40 o 
 -13   7   2        9.43        1.11      4.94 o 
 -12   7   2       14.86       22.24      6.88 o 
 -11   7   2        5.09        7.87      4.93 o 
 -10   7   2       51.69       43.02      5.98 o 
  -9   7   2       39.92       35.37      5.49 o 
  -8   7   2       71.00       76.48     11.39 o 
  -7   7   2      231.87      217.75     16.46 o 
  -6   7   2        2.35        5.50      4.91 o 
  -5   7   2      283.58      287.35     12.08 o 
  -4   7   2       43.48       23.07      5.75 o 
  -3   7   2      336.02      336.47     11.51 o 
  -2   7   2     1059.26     1119.35     26.99 o 
  -1   7   2        0.04        3.95      4.57 o 
   0   7   2      670.02      685.62     16.81 o 
   1   7   2       91.91       82.47      6.44 o 
   2   7   2       15.67       17.55      4.47 o 
   3   7   2        0.96        2.12      4.72 o 
   4   7   2        1.68        2.00      5.23 o 
   5   7   2       29.63       41.52      5.44 o 
   6   7   2       58.22       70.59      7.00 o 
   7   7   2      316.04      374.20     13.02 o 
   8   7   2       11.13       16.27      7.06 o 
   9   7   2      395.41      427.92     14.32 o 
  10   7   2       13.56       27.13      6.78 o 
  11   7   2      201.96      224.06     12.92 o 
  12   7   2       86.04      120.75     11.36 o 
  13   7   2        0.02        3.90      6.17 o 
  14   7   2       12.41       16.48      6.79 o 
  15   7   2        3.47        8.11      7.98 o 
  16   7   2        0.50       -1.42     12.09 o 
 -13   8   2        1.37        9.05      7.20 o 
 -12   8   2        7.70        4.17      6.96 o 
 -11   8   2       24.46       16.57      5.52 o 
 -10   8   2        0.00        0.50      4.64 o 
  -9   8   2       32.74       29.11      5.90 o 
  -8   8   2        0.02       -2.00      4.72 o 
  -7   8   2       32.84       16.63      5.99 o 
  -6   8   2       32.20       54.63     10.92 o 
  -5   8   2        1.22        7.59      5.14 o 
  -4   8   2        2.99        7.28      4.99 o 
  -3   8   2        0.13        4.24      6.17 o 
  -2   8   2        8.18        4.95      4.58 o 
  -1   8   2       66.83       41.99      5.73 o 
   0   8   2      185.74      195.65      9.87 o 
   1   8   2       10.08       16.74      4.74 o 
   2   8   2      100.17       84.75      6.75 o 
   3   8   2        0.06        8.19      5.24 o 
   4   8   2        8.49       11.99      4.61 o 
   5   8   2       51.20       49.15      7.73 o 
   6   8   2        0.02        3.82      4.80 o 
   7   8   2      162.35      162.57     18.84 o 
   8   8   2        1.91       11.40      7.28 o 
   9   8   2       10.14       15.08     13.51 o 
  10   8   2        5.26        8.04      5.94 o 
  11   8   2        0.12        1.25      6.49 o 
  12   8   2        1.58        5.84      8.35 o 
  13   8   2       29.16       25.12      7.61 o 
 -10   9   2        0.61        6.08      6.47 o 
  -9   9   2       12.29       11.58      5.67 o 
  -8   9   2        9.94        9.77      6.06 o 
  -7   9   2       24.47       22.67      6.72 o 
  -6   9   2        0.00        1.16      5.40 o 
  -5   9   2       15.87       12.37      6.12 o 
  -4   9   2       38.83       64.42      8.00 o 
  -3   9   2        0.21       11.07      5.30 o 
  -2   9   2        0.01        6.41      5.06 o 
  -1   9   2        9.89        4.26      4.77 o 
   0   9   2        0.25        0.56      4.47 o 
   1   9   2        0.97       -4.14      4.14 o 
   2   9   2       10.27       25.73      6.77 o 
   3   9   2        2.39       10.76      6.02 o 
   4   9   2       14.88       21.64      6.89 o 
   5   9   2        9.38        9.54     12.09 o 
   6   9   2        0.06      -10.67     13.51 o 
   7   9   2        0.01        2.01      7.17 o 
   8   9   2        0.87       13.53      9.24 o 
   9   9   2        6.41        8.76      7.86 o 
  10   9   2       17.40       21.53      7.61 o 
  -4  10   2      106.78      126.58     10.66 o 
  -3  10   2        0.37        4.59      6.24 o 
  -2  10   2        3.64        2.45      6.88 o 
  -1  10   2        0.01       -2.70      6.41 o 
   0  10   2       12.53       24.22      8.87 o 
   1  10   2        3.01       -1.03      8.46 o 
   2  10   2       13.10       22.12      7.61 o 
   3  10   2        6.47        5.81      6.35 o 
   4  10   2        6.75       11.17      8.53 o 
 -21   1   3        5.97        4.27      6.57 o 
 -20   1   3        2.44       -3.20      4.98 o 
 -19   1   3        0.02        0.70      5.32 o 
 -18   1   3       56.02       52.11      8.78 o 
 -17   1   3       42.60       43.58      6.03 o 
 -16   1   3        4.80        0.53      4.27 o 
 -15   1   3       17.09       15.94      4.60 o 
 -14   1   3        0.62       -2.92      3.79 o 
 -13   1   3      179.36      165.33      8.17 o 
 -12   1   3      110.25       98.73      6.31 o 
 -11   1   3        5.01        8.30      2.75 o 
 -10   1   3      124.51      123.02      4.43 o 
  -9   1   3      143.90      152.52      4.56 o 
  -8   1   3      500.30      460.42      7.79 o 
  -7   1   3        3.53        3.60      1.82 o 
  -6   1   3      851.25      761.17     11.49 o 
  -5   1   3     2169.53     1981.11     23.57 o 
  -4   1   3     2514.63     2343.69     27.24 o 
  -3   1   3     1243.04     1222.03     14.95 o 
  -2   1   3      840.15      783.94     10.67 o 
  -1   1   3      300.20      256.78      4.47 o 
   0   1   3      543.12      479.73      7.23 o 
   1   1   3      923.72      742.25     10.29 o 
   2   1   3       63.39       49.55      2.98 o 
   3   1   3     3849.18     3189.41     50.04 o 
   4   1   3      108.27       92.32      3.41 o 
   5   1   3      670.40      518.48      8.05 o 
   6   1   3      225.36      193.17      3.69 o 
   7   1   3      818.72      894.66     12.60 o 
   8   1   3      379.71      386.65      6.64 o 
   9   1   3      309.25      246.31      5.09 o 
  10   1   3      985.35      885.94     13.33 o 
  11   1   3        5.66        4.64      1.92 o 
  12   1   3       77.02       69.54      3.82 o 
  13   1   3      180.76      162.26      5.18 o 
  14   1   3        1.13        4.72      1.86 o 
  15   1   3      151.97      155.66      4.49 o 
  16   1   3        1.12        2.62      3.68 o 
  17   1   3       71.03       58.13      8.05 o 
  18   1   3       10.70       18.11      6.48 o 
  19   1   3       12.02        8.18      6.54 o 
  20   1   3       10.44        0.36      6.54 o 
  21   1   3        1.04       -6.54      6.54 o 
 -21   2   3       16.14       30.34      7.80 o 
 -20   2   3        0.91       -2.39      5.27 o 
 -19   2   3       32.47       34.76      6.34 o 
 -18   2   3       38.10       38.84      6.13 o 
 -17   2   3        1.57        0.51      4.77 o 
 -16   2   3        0.83       -3.90      4.41 o 
 -15   2   3       79.75       74.66      6.63 o 
 -14   2   3       51.67       37.22      6.88 o 
 -13   2   3       24.28       20.37      4.53 o 
 -12   2   3      112.01      108.31      6.82 o 
 -11   2   3        2.75        4.41      3.18 o 
 -10   2   3      190.38      170.41      5.57 o 
  -9   2   3       64.15       56.62      3.21 o 
  -8   2   3        0.02        6.07      2.01 o 
  -7   2   3     1974.89     1803.90     22.37 o 
  -6   2   3       44.37       33.66      2.63 o 
  -5   2   3     1345.91     1212.88     16.62 o 
  -4   2   3      574.25      608.15      9.39 o 
  -3   2   3      199.72      174.88      4.94 o 
  -2   2   3      304.04      324.43      5.80 o 
  -1   2   3        9.91        7.77      1.61 o 
   0   2   3     2849.61     2550.33     29.03 o 
   1   2   3      151.56      203.91      5.15 o 
   2   2   3      351.15      308.91      5.64 o 
   3   2   3      197.88      181.06      4.82 o 
   4   2   3     2307.00     1742.84     25.48 o 
   5   2   3      109.20       87.41      3.33 o 
   6   2   3        3.11        5.99      1.65 o 
   7   2   3      818.15      741.95     12.13 o 
   8   2   3     1220.60     1121.96     17.61 o 
   9   2   3        5.74        3.58      1.96 o 
  10   2   3      195.30      176.45      5.21 o 
  11   2   3      183.23      161.28      5.27 o 
  12   2   3        9.39       10.56      2.79 o 
  13   2   3       94.92       98.03      4.85 o 
  14   2   3      122.53      109.24      6.11 o 
  15   2   3        0.21        3.13      3.78 o 
  16   2   3       63.90       80.44      6.54 o 
  17   2   3        0.11       -4.62      5.03 o 
  18   2   3       40.93       38.29      7.28 o 
  19   2   3       18.29       37.33      7.78 o 
  20   2   3        1.03       -4.62      8.89 o 
  21   2   3       20.56       12.11      7.78 o 
 -20   3   3        6.68        9.51      6.96 o 
 -19   3   3       29.41       13.80      8.42 o 
 -18   3   3       29.49       18.15      5.62 o 
 -17   3   3        1.60        8.10      4.98 o 
 -16   3   3      591.60      569.16     17.55 o 
 -15   3   3        4.17        8.75      6.51 o 
 -14   3   3      734.68      678.59     20.22 o 
 -13   3   3       70.10       62.15      6.11 o 
 -12   3   3        0.24       -3.40      3.52 o 
 -11   3   3       77.06       76.40      5.86 o 
 -10   3   3       58.46       55.34      5.04 o 
  -9   3   3       59.48       60.03      4.97 o 
  -8   3   3      173.29      199.77      5.58 o 
  -7   3   3      240.48      205.00      5.45 o 
  -6   3   3      269.27      195.73      5.27 o 
  -5   3   3       14.16       17.02      2.13 o 
  -4   3   3      312.04      347.24      6.77 o 
  -3   3   3      442.12      607.78      9.69 o 
  -2   3   3     2307.60     2083.19     26.56 o 
  -1   3   3     6284.09     5833.05     65.24 o 
   0   3   3     2247.00     1848.85     22.08 o 
   1   3   3     2685.43     2464.19     28.58 o 
   2   3   3       66.81       65.93      3.24 o 
   3   3   3       13.94       30.01      1.74 o 
   4   3   3       79.75       74.92      2.80 o 
   5   3   3      137.46      151.47      4.53 o 
   6   3   3      119.03      147.63      4.36 o 
   7   3   3      457.69      426.23      7.98 o 
   8   3   3       66.86       76.53      3.67 o 
   9   3   3      158.84      176.60      6.47 o 
  10   3   3      182.82      158.33      6.78 o 
  11   3   3      281.78      228.13      7.55 o 
  12   3   3      448.71      416.15     15.60 o 
  13   3   3        5.67        4.56      4.09 o 
  14   3   3       11.04        3.57      3.64 o 
  15   3   3       11.88       22.23      5.57 o 
  16   3   3       43.26       39.76      7.02 o 
  17   3   3       12.64        7.93      6.48 o 
  18   3   3       33.17       38.20      7.78 o 
  19   3   3        1.68       -0.37      6.27 o 
  20   3   3       41.19       34.06     13.51 o 
 -20   4   3       44.23       42.72     10.30 o 
 -19   4   3       70.44       79.09     12.57 o 
 -18   4   3      127.00      143.01     12.52 o 
 -17   4   3        1.74        9.38      5.43 o 
 -16   4   3       48.85       44.40      6.18 o 
 -15   4   3        0.02       -0.03      4.57 o 
 -14   4   3        7.22        4.26      4.72 o 
 -13   4   3       25.51       40.19      5.58 o 
 -12   4   3      108.92      118.98      7.54 o 
 -11   4   3      117.36       87.21      6.44 o 
 -10   4   3        5.90        9.99      3.74 o 
  -9   4   3      108.48      107.57      6.50 o 
  -8   4   3      157.83      119.81      6.51 o 
  -7   4   3       13.47       11.30      2.75 o 
  -6   4   3      513.03      553.30     11.02 o 
  -5   4   3      266.53      341.51      9.55 o 
  -4   4   3     1952.93     1853.95     24.86 o 
  -3   4   3     1325.69     1249.08     17.67 o 
  -2   4   3      199.74      121.63      4.05 o 
  -1   4   3       63.56       61.64      4.65 o 
   0   4   3       58.15       52.36      2.88 o 
   1   4   3      871.10     1006.51     13.47 o 
   2   4   3       88.48       73.70      3.02 o 
   3   4   3      997.82     1015.22     13.46 o 
   4   4   3      144.37      156.47      4.30 o 
   5   4   3      367.81      353.50      6.76 o 
   6   4   3      110.56      114.20      5.03 o 
   7   4   3       43.54       56.64      3.07 o 
   8   4   3      195.66      174.22      6.51 o 
   9   4   3        0.99        0.32      1.44 o 
  10   4   3       94.90      115.31      5.67 o 
  11   4   3      468.94      371.99     11.10 o 
  12   4   3      304.26      296.64      9.69 o 
  13   4   3        2.34        2.07      3.70 o 
  14   4   3       18.33       23.32      5.31 o 
  15   4   3       14.51       13.67      5.31 o 
  16   4   3       87.93       92.62     10.01 o 
  17   4   3        0.54        7.17      6.48 o 
  18   4   3        9.31       10.10      8.89 o 
  19   4   3        0.52       -6.07      6.48 o 
  20   4   3        0.47       -2.13     11.38 o 
 -19   5   3        8.12       15.48      9.40 o 
 -18   5   3        8.82        5.92      7.22 o 
 -17   5   3       10.51        5.64      5.43 o 
 -16   5   3        0.98        3.10      5.24 o 
 -15   5   3        5.86       16.70      5.16 o 
 -14   5   3       53.13       51.33      6.44 o 
 -13   5   3       36.06       39.04      5.80 o 
 -12   5   3        1.12       -1.71      4.39 o 
 -11   5   3        0.26        5.48      4.35 o 
 -10   5   3       13.03       14.30      4.46 o 
  -9   5   3       25.85       16.93      4.16 o 
  -8   5   3        3.66        1.87      4.52 o 
  -7   5   3        0.96       -1.03      3.37 o 
  -6   5   3        0.33        7.39      3.92 o 
  -5   5   3       22.46       23.93      3.76 o 
  -4   5   3      158.69      132.66      6.57 o 
  -3   5   3       25.40       16.44      3.14 o 
  -2   5   3      278.09      271.95      6.22 o 
  -1   5   3      174.83      169.78      4.99 o 
   0   5   3       24.59       24.44      2.97 o 
   1   5   3      173.96      177.22      6.60 o 
   2   5   3      297.22      261.53      6.21 o 
   3   5   3        1.93        0.79      2.10 o 
   4   5   3        8.60        7.31      2.18 o 
   5   5   3        0.31        0.08      3.13 o 
   6   5   3        0.30       -1.67      2.32 o 
   7   5   3      200.25      186.29      6.75 o 
   8   5   3        5.82        6.85      3.04 o 
   9   5   3       54.37       52.59      3.95 o 
  10   5   3        1.14        1.08      2.23 o 
  11   5   3       12.29       18.19      2.40 o 
  12   5   3       47.82       38.09      6.44 o 
  13   5   3       31.02       42.08      6.37 o 
  14   5   3       35.25       49.81      8.19 o 
  15   5   3        7.01       -1.27      4.89 o 
  16   5   3        1.16       -5.64      5.64 o 
  17   5   3        1.10       -6.40      6.40 o 
  18   5   3        0.00        0.45      6.77 o 
 -17   6   3        0.32       -2.81      6.70 o 
 -16   6   3        0.18       -5.10      6.37 o 
 -15   6   3        0.54       -0.57      7.29 o 
 -14   6   3        1.80       -4.46      4.46 o 
 -13   6   3        0.13        2.83      4.88 o 
 -12   6   3       28.66       24.04      5.47 o 
 -11   6   3       54.31       44.24      6.14 o 
 -10   6   3       12.18       20.25      6.06 o 
  -9   6   3       53.76       38.90      5.54 o 
  -8   6   3       14.67       11.55      4.39 o 
  -7   6   3      149.97      127.14      8.92 o 
  -6   6   3        5.33        0.98      4.23 o 
  -5   6   3        1.83        0.04      4.16 o 
  -4   6   3       63.11       43.43      5.85 o 
  -3   6   3        0.87       -3.34      3.34 o 
  -2   6   3      211.00      233.74      7.86 o 
  -1   6   3        0.63        1.29      3.03 o 
   0   6   3       33.52       25.89      3.74 o 
   1   6   3        3.63        2.53      2.81 o 
   2   6   3       26.19       34.81      4.12 o 
   3   6   3      239.89      197.15     10.40 o 
   4   6   3        0.16        1.32      3.19 o 
   5   6   3      142.22      148.94      5.76 o 
   6   6   3        1.22        2.60      2.89 o 
   7   6   3      126.86      112.98      5.36 o 
   8   6   3       35.37       28.40      3.41 o 
   9   6   3       61.66       65.83      4.35 o 
  10   6   3      108.21       98.04      8.83 o 
  11   6   3       14.08       18.88      5.82 o 
  12   6   3       71.35       84.81      8.21 o 
  13   6   3        6.51        6.06      5.49 o 
  14   6   3        5.86       -3.10      5.21 o 
  15   6   3        0.42       -5.34      5.34 o 
  16   6   3        8.18       14.86      7.69 o 
  17   6   3        1.14       -1.14      8.53 o 
 -15   7   3        5.56       11.85     11.17 o 
 -14   7   3       56.75       60.96      7.70 o 
 -13   7   3       31.79       28.16      6.15 o 
 -12   7   3       26.78       28.37      5.76 o 
 -11   7   3        1.63        2.74      4.67 o 
 -10   7   3       14.23       22.89      7.29 o 
  -9   7   3       71.59       86.63      7.18 o 
  -8   7   3        3.69       14.31      4.73 o 
  -7   7   3       51.01       38.60      6.33 o 
  -6   7   3      239.82      219.34     11.81 o 
  -5   7   3      303.01      347.03     15.76 o 
  -4   7   3       24.63       17.89      5.41 o 
  -3   7   3        4.04       -0.36      4.04 o 
  -2   7   3        3.05        1.57      4.10 o 
  -1   7   3       36.36       34.61      5.22 o 
   0   7   3       21.21       30.82      5.00 o 
   1   7   3      329.61      295.92     10.46 o 
   2   7   3        9.51        2.35      4.21 o 
   3   7   3      254.33      247.87      9.53 o 
   4   7   3      161.71      162.08      8.31 o 
   5   7   3        0.18       -0.44      4.04 o 
   6   7   3      197.14      165.24      8.92 o 
   7   7   3      298.01      260.55     10.50 o 
   8   7   3        5.75       23.27      7.17 o 
   9   7   3      374.11      391.62     18.58 o 
  10   7   3       43.85       44.44      7.39 o 
  11   7   3       24.08       26.43      7.24 o 
  12   7   3        0.12        3.48      5.71 o 
  13   7   3        3.86        0.43      5.99 o 
  14   7   3        0.04        6.84      6.24 o 
  15   7   3        2.79        3.78      7.78 o 
 -13   8   3        3.74       -6.26      6.26 o 
 -12   8   3       10.22       21.60      6.16 o 
 -11   8   3        2.61        7.15      5.30 o 
 -10   8   3        6.03        5.30      5.69 o 
  -9   8   3        3.38        8.49      4.94 o 
  -8   8   3        3.47        3.90      4.88 o 
  -7   8   3       53.16       73.45     10.11 o 
  -6   8   3       30.06       28.07      6.13 o 
  -5   8   3       28.61       23.68      5.99 o 
  -4   8   3      116.68      119.53      9.15 o 
  -3   8   3      115.95       98.52      7.68 o 
  -2   8   3        0.89        4.37      5.34 o 
  -1   8   3       41.31       49.69      9.03 o 
   0   8   3        4.36       -2.15      4.04 o 
   1   8   3       23.36       30.12      5.07 o 
   2   8   3       50.13       57.92      6.05 o 
   3   8   3       10.77        6.34      4.12 o 
   4   8   3       10.52        2.66      4.17 o 
   5   8   3       30.35       44.59      7.01 o 
   6   8   3        2.13       -0.53      5.97 o 
   7   8   3       68.11       65.21      9.80 o 
   8   8   3       77.04      106.29     11.74 o 
   9   8   3        0.79        1.54      7.17 o 
  10   8   3       34.13       35.63      7.69 o 
  11   8   3       59.29       56.42      8.44 o 
  12   8   3        9.21       10.54      7.01 o 
  13   8   3       13.45       20.05     12.77 o 
 -10   9   3        0.02       -6.63      6.68 o 
  -9   9   3       16.58        7.18      5.85 o 
  -8   9   3        3.31       15.07      5.72 o 
  -7   9   3        5.55       12.34      6.60 o 
  -6   9   3        6.74       14.56      6.17 o 
  -5   9   3       65.80       79.01      8.40 o 
  -4   9   3        2.75        8.24      7.31 o 
  -3   9   3       42.71       54.66      7.64 o 
  -2   9   3       87.19       92.36      7.95 o 
  -1   9   3        0.05        1.45      4.57 o 
   0   9   3       26.26       25.91      5.57 o 
   1   9   3        0.30       -4.87      4.87 o 
   2   9   3        0.01       -0.63      5.29 o 
   3   9   3        0.02        5.99      5.95 o 
   4   9   3       13.54       14.30      6.55 o 
   5   9   3        2.96        3.70      7.17 o 
   6   9   3       70.29       63.52     14.58 o 
   7   9   3       10.68       20.42      8.70 o 
   8   9   3        5.04        7.02      7.69 o 
   9   9   3       31.41       42.90     11.73 o 
  -3  10   3       23.39       46.21     10.59 o 
  -2  10   3        0.01        8.03      7.38 o 
  -1  10   3        6.21        8.80      7.21 o 
   0  10   3        0.58        0.33      6.52 o 
   1  10   3        1.83       -6.98      6.98 o 
   2  10   3        0.05        0.70      6.45 o 
   3  10   3        7.86        8.81      8.40 o 
 -21   0   4       14.17       10.52      8.79 o 
 -20   0   4       25.46       26.33      9.29 o 
 -19   0   4        9.01        8.39      7.49 o 
 -18   0   4      110.06       94.90     11.31 o 
 -17   0   4       16.58       10.67      9.60 o 
 -16   0   4        9.94       10.31      6.54 o 
 -15   0   4      160.39      149.88     12.07 o 
 -14   0   4       25.86       22.40      6.54 o 
 -13   0   4        8.07       14.58      6.03 o 
 -12   0   4       22.55       21.31      6.27 o 
 -11   0   4      554.66      538.18     19.09 o 
 -10   0   4      258.07      248.32      8.60 o 
  -9   0   4     2598.51     2756.40     46.93 o 
  -8   0   4      801.79     1113.45     23.05 o 
  -7   0   4    10555.79    12262.90    198.10 o 
  -6   0   4     2833.42     3423.05     56.00 o 
  -5   0   4      377.42      316.94      8.17 o 
  -4   0   4       11.45       13.86      2.57 o 
  -3   0   4      131.59      100.88      4.27 o 
  -2   0   4      375.26      394.02      8.26 o 
  -1   0   4     3174.97     3013.02     47.82 o 
   0   0   4      547.93      559.72     11.61 o 
   1   0   4     1271.86     1488.19     41.24 o 
   2   0   4      294.09      121.97      4.02 o 
   5   0   4     1675.05     1464.64     32.68 o 
   6   0   4      185.29      196.92      6.27 o 
   7   0   4    14078.83    15624.90    339.66 o 
   8   0   4       16.63       10.67      4.27 o 
   9   0   4     5664.01     6273.45    138.78 o 
  10   0   4      253.15      333.42     11.24 o 
  11   0   4      524.30      543.02     16.29 o 
  12   0   4       43.81       52.93      5.77 o 
  13   0   4       24.37       25.03      6.76 o 
  14   0   4      208.12      193.30     12.09 o 
  15   0   4       13.80        5.69      5.03 o 
  16   0   4      110.11      108.09     12.09 o 
  17   0   4        6.44       -3.56      7.11 o 
  18   0   4       73.36       66.13     11.38 o 
  19   0   4        7.00        7.82      9.24 o 
  20   0   4        2.17       11.38      9.24 o 
  21   0   4       30.04       16.36     10.67 o 
 -21   1   4        0.02       -5.35      5.35 o 
 -20   1   4       20.56       23.59      6.27 o 
 -19   1   4       16.72       20.18      5.84 o 
 -18   1   4       24.03       10.10      5.32 o 
 -17   1   4        1.38       13.85      5.06 o 
 -16   1   4       95.26       93.04      7.55 o 
 -15   1   4        4.25        1.24      4.27 o 
 -14   1   4       82.28       60.61      6.18 o 
 -13   1   4      366.92      376.17     15.60 o 
 -12   1   4        4.57        5.71      3.72 o 
 -11   1   4      244.43      229.37      8.62 o 
 -10   1   4       23.58       42.89      3.42 o 
  -9   1   4     1226.72     1320.57     24.29 o 
  -8   1   4     1851.22     1867.45     23.35 o 
  -7   1   4      511.32      514.23      8.35 o 
  -6   1   4      311.91      327.47      6.59 o 
  -5   1   4      587.89      593.38      8.76 o 
  -4   1   4     1058.92     1186.04     15.01 o 
  -3   1   4     1523.80     1580.03     18.95 o 
  -2   1   4      514.27      504.85      8.29 o 
  -1   1   4     3972.22     4591.22     54.60 o 
   0   1   4     2720.71     2921.32     34.97 o 
   1   1   4      160.19      116.77      3.26 o 
   2   1   4      810.50      855.01     14.65 o 
   3   1   4     1484.60     1478.76     27.77 o 
   4   1   4      157.18      278.53      8.79 o 
   5   1   4     3707.71     4303.67    134.40 o 
   6   1   4     1774.41     1993.97     64.71 o 
   7   1   4      146.72      181.37      6.21 o 
   8   1   4       63.00       59.93      2.86 o 
   9   1   4       16.23       19.55      2.74 o 
  10   1   4       41.91       29.17      3.41 o 
  11   1   4      136.67      135.62      3.69 o 
  12   1   4      171.15      137.14      5.79 o 
  13   1   4      380.89      368.73     11.13 o 
  14   1   4      192.29      176.60      4.89 o 
  15   1   4        0.53        3.08      2.04 o 
  16   1   4        7.59        6.76      5.33 o 
  17   1   4        3.42        4.81     11.02 o 
  18   1   4        4.73        5.87      5.77 o 
  19   1   4        4.79       11.02      6.54 o 
  20   1   4       30.83       42.33      8.53 o 
  21   1   4        2.78        5.35      9.96 o 
 -21   2   4       12.02       12.53      7.50 o 
 -20   2   4        0.28        0.17      6.42 o 
 -19   2   4        1.81        0.92      5.95 o 
 -18   2   4        1.84        3.37      5.04 o 
 -17   2   4       73.33       97.51      9.44 o 
 -16   2   4       29.60       36.28      5.83 o 
 -15   2   4       59.46       82.05      7.08 o 
 -14   2   4       41.57       25.73      5.75 o 
 -13   2   4        6.97        7.71      4.15 o 
 -12   2   4      531.63      554.70     14.47 o 
 -11   2   4       10.79       15.63      4.08 o 
 -10   2   4      473.06      465.95     12.34 o 
  -9   2   4       51.31       54.88      3.33 o 
  -8   2   4       11.32       29.96      2.70 o 
  -7   2   4      570.30      563.27      9.14 o 
  -6   2   4     1135.54     1390.50     22.05 o 
  -5   2   4      431.17      587.04      9.62 o 
  -4   2   4      387.72      374.59      6.82 o 
  -3   2   4     1033.24     1402.62     17.43 o 
  -2   2   4        3.84        4.77      1.51 o 
  -1   2   4     1425.00     1415.96     18.29 o 
   0   2   4      123.00      144.14      3.36 o 
   1   2   4      261.24      329.77      6.11 o 
   2   2   4     1071.99     1120.59     15.69 o 
   3   2   4      225.10      266.11      6.50 o 
   4   2   4     1101.77     1115.09     16.86 o 
   5   2   4      320.49      342.83      5.87 o 
   6   2   4      213.98      273.20      6.55 o 
   7   2   4        3.04        7.81      1.63 o 
   8   2   4       62.41       73.46      4.47 o 
   9   2   4       29.79       25.61      2.42 o 
  10   2   4      232.82      273.98      6.21 o 
  11   2   4       14.49       17.07      2.70 o 
  12   2   4        0.00        0.33      2.40 o 
  13   2   4        0.59        2.68      2.57 o 
  14   2   4        0.19        2.61      2.67 o 
  15   2   4       12.16       19.77      4.66 o 
  16   2   4       24.04       29.14      6.27 o 
  17   2   4        1.62       -2.49      5.53 o 
  18   2   4        0.66        2.64      6.76 o 
  19   2   4        0.25        1.08      8.53 o 
  20   2   4        0.86        0.00      9.96 o 
 -20   3   4        2.09        0.46      7.37 o 
 -19   3   4      107.52      101.39      9.02 o 
 -18   3   4       47.23       50.76      6.90 o 
 -17   3   4       12.22        9.73      5.20 o 
 -16   3   4       68.02       51.28      6.47 o 
 -15   3   4       69.97       78.36      7.02 o 
 -13   3   4       37.98       44.01      5.61 o 
 -12   3   4       36.12       51.31      5.54 o 
 -11   3   4        6.87        4.23      4.21 o 
 -10   3   4       11.78       23.35      4.72 o 
  -9   3   4       27.09       29.48      4.08 o 
  -8   3   4       52.45       59.22      3.93 o 
  -7   3   4       73.71       74.84      3.86 o 
  -6   3   4        6.10       29.37      3.08 o 
  -5   3   4     1614.76     1745.40     21.95 o 
  -4   3   4     1409.80     1613.28     20.29 o 
  -3   3   4      121.41      104.34      4.14 o 
  -2   3   4      445.38      522.30      8.61 o 
  -1   3   4     1787.12     1984.26     23.77 o 
   0   3   4      531.63      598.94      9.54 o 
   2   3   4      145.51      144.21      3.21 o 
   3   3   4       55.35       77.89      3.87 o 
   4   3   4       75.91       89.93      3.87 o 
   5   3   4       65.96       71.27      4.57 o 
   6   3   4        1.09       15.89      2.08 o 
   7   3   4      172.20      188.16      4.98 o 
   8   3   4       50.27       60.88      3.26 o 
   9   3   4       24.81       48.48      3.09 o 
  10   3   4       92.85      107.36      4.46 o 
  11   3   4        9.77       16.60      2.86 o 
  12   3   4      156.33      167.05      8.56 o 
  13   3   4       20.84       19.66      3.81 o 
  14   3   4       22.75       36.17      5.02 o 
  15   3   4       25.29        8.99      4.48 o 
  16   3   4       21.76       32.51      8.18 o 
  17   3   4        0.49        3.59      5.97 o 
  18   3   4        0.23        3.91      6.54 o 
  19   3   4        1.67       -0.36      6.54 o 
  20   3   4        2.95        4.73      7.28 o 
 -19   4   4        1.01        6.36      7.20 o 
 -18   4   4       52.88       80.21      8.89 o 
 -17   4   4       23.19       27.93      7.18 o 
 -16   4   4      113.10      103.68      8.41 o 
 -15   4   4        5.62       13.09      5.40 o 
 -14   4   4        0.25        6.18      4.52 o 
 -13   4   4      123.20      138.06      8.49 o 
 -12   4   4      298.25      320.77     12.40 o 
 -11   4   4      174.25      181.66      9.16 o 
 -10   4   4      448.17      439.31     13.40 o 
  -9   4   4       48.11       61.43      5.65 o 
  -8   4   4      116.42      131.91      7.12 o 
  -7   4   4      300.99      265.48      7.91 o 
  -6   4   4       87.99      117.59      5.60 o 
  -5   4   4      330.58      313.72      6.75 o 
  -4   4   4      435.37      483.01     10.54 o 
  -3   4   4     1196.11     1251.66     17.79 o 
  -2   4   4        2.19       13.48      2.82 o 
  -1   4   4     1182.19     1399.72     18.04 o 
   0   4   4        6.64       14.23      1.94 o 
   1   4   4       15.92       37.80      2.45 o 
   2   4   4       25.80       13.70      1.93 o 
   3   4   4      555.85      495.13      9.92 o 
   4   4   4      397.60      344.75      6.05 o 
   5   4   4      450.22      492.26     13.92 o 
   6   4   4      204.01      234.26      6.65 o 
   7   4   4      297.47      292.66      7.51 o 
   8   4   4        1.98        2.43      2.54 o 
   9   4   4       79.59       97.03      5.13 o 
  10   4   4      128.83      121.55      5.80 o 
  11   4   4       38.46       47.33      4.35 o 
  12   4   4       10.74        7.31      3.72 o 
  13   4   4        4.35        0.76      4.06 o 
  14   4   4       21.13       20.04      5.19 o 
  15   4   4        1.71        2.47      5.77 o 
  16   4   4       15.10       35.27      7.54 o 
  17   4   4        3.50        4.27      8.53 o 
  18   4   4       10.33       12.16      7.28 o 
  19   4   4        0.48       -6.15      6.15 o 
 -18   5   4        1.09        5.10      7.20 o 
 -17   5   4       61.71       80.77     10.37 o 
 -16   5   4       64.35       52.88      7.80 o 
 -15   5   4       15.77       35.60      7.81 o 
 -14   5   4       99.54       93.70      7.79 o 
 -13   5   4      124.10       98.42      7.79 o 
 -12   5   4       11.89       21.86      5.28 o 
 -11   5   4      229.78      253.26     11.94 o 
 -10   5   4      119.65      102.89      7.44 o 
  -9   5   4       13.63       10.92      4.31 o 
  -8   5   4      404.40      483.14     13.38 o 
  -7   5   4        3.54        5.70      4.03 o 
  -6   5   4      850.97      703.90     16.62 o 
  -5   5   4      676.16      748.29     16.54 o 
  -4   5   4      162.69      156.02      7.19 o 
  -3   5   4      558.16      551.08     13.17 o 
  -2   5   4     1398.97     1414.07     21.69 o 
  -1   5   4       10.13       11.25      2.81 o 
   0   5   4      767.09      730.16     11.94 o 
   1   5   4      257.83      290.15      8.13 o 
   2   5   4        0.95       -1.85      2.03 o 
   3   5   4      214.46      201.70      5.63 o 
   4   5   4       68.30       54.18      3.11 o 
   5   5   4       61.72       62.19      6.37 o 
   6   5   4      364.59      402.74      7.70 o 
   7   5   4       39.13       24.72      4.48 o 
   8   5   4      395.74      388.69     10.88 o 
   9   5   4      234.81      277.83      9.31 o 
  10   5   4       28.32       16.79      5.75 o 
  11   5   4       36.57       17.00      5.16 o 
  12   5   4       36.22       45.25      9.16 o 
  13   5   4        1.52        1.65      4.48 o 
  14   5   4        0.13        3.86     14.85 o 
  15   5   4        3.95       10.56      6.48 o 
  16   5   4        0.07       -0.94      6.27 o 
  17   5   4       11.23       12.95     16.36 o 
  18   5   4        1.47       -4.62     11.02 o 
 -17   6   4       25.14       -1.17      8.78 o 
 -16   6   4       12.33        7.31      5.79 o 
 -15   6   4      119.30      122.75     15.19 o 
 -14   6   4       45.01       44.56      6.88 o 
 -13   6   4       24.95       24.61      5.90 o 
 -12   6   4       39.05       61.01      6.94 o 
 -11   6   4       12.71       10.16      4.88 o 
 -10   6   4       12.66        8.81      4.75 o 
  -9   6   4      280.62      291.27     11.39 o 
  -8   6   4        4.55       22.20      8.58 o 
  -7   6   4      320.78      292.71     14.57 o 
  -6   6   4        0.02       -3.76      4.48 o 
  -5   6   4      382.70      440.34     14.78 o 
  -4   6   4     1198.30     1259.61     36.15 o 
  -3   6   4      783.39      761.88     20.09 o 
  -2   6   4       86.39       82.45      5.28 o 
  -1   6   4      356.09      361.91      9.74 o 
   0   6   4       47.94       49.75      4.70 o 
   1   6   4      134.27      131.75      7.42 o 
   2   6   4      254.00      256.93      8.58 o 
   3   6   4      108.95      114.63      5.11 o 
   4   6   4      109.36       99.44      4.75 o 
   5   6   4      138.48      159.73      7.10 o 
   6   6   4        3.28        5.79      2.75 o 
   7   6   4      566.54      623.94     25.15 o 
   8   6   4        1.29        3.64      2.24 o 
   9   6   4      346.84      366.52     13.63 o 
  10   6   4      129.50      134.08      9.68 o 
  11   6   4      163.44      165.08     13.60 o 
  12   6   4       42.50       71.77      8.73 o 
  13   6   4       19.30       24.60      6.13 o 
  14   6   4        0.48        0.65      6.15 o 
  15   6   4       24.90       26.87      8.00 o 
  16   6   4        7.81        4.27      7.17 o 
  17   6   4        4.79        0.00     10.67 o 
 -15   7   4        3.79       -6.70      6.70 o 
 -14   7   4       60.30       74.22      8.00 o 
 -13   7   4       41.26       55.16      7.28 o 
 -12   7   4        9.92       17.76      5.73 o 
 -11   7   4        8.63        8.95      5.00 o 
 -10   7   4       10.23        7.74      7.29 o 
  -9   7   4        1.13       -4.75      4.75 o 
  -8   7   4        1.37        2.23      4.45 o 
  -7   7   4       19.64       20.43      5.13 o 
  -6   7   4       76.28       83.35     12.10 o 
  -5   7   4      359.52      338.00     13.30 o 
  -4   7   4       13.52       19.31      5.40 o 
  -3   7   4      326.21      295.19     12.39 o 
  -2   7   4      189.83      164.59     12.52 o 
  -1   7   4       75.51       78.41      6.37 o 
   0   7   4      226.73      209.69      9.93 o 
   1   7   4       22.92       26.36      7.08 o 
   2   7   4      207.95      194.52      8.78 o 
   3   7   4       50.55       55.46      4.91 o 
   4   7   4      172.39      201.44      7.91 o 
   5   7   4      110.04      110.27      6.20 o 
   6   7   4        0.42        1.56      6.15 o 
   7   7   4        0.04        4.16      6.48 o 
   8   7   4       12.31       -3.56      6.03 o 
   9   7   4      120.26      119.38     11.74 o 
  10   7   4       47.59       66.04      8.30 o 
  11   7   4       64.34       79.68      8.77 o 
  12   7   4       48.46       43.87      7.30 o 
  13   7   4       27.82       29.97      8.79 o 
  14   7   4       41.87       51.79     11.02 o 
  15   7   4        4.65       12.09     12.80 o 
 -12   8   4        4.61       -4.38      5.95 o 
 -11   8   4        0.27       -0.47      5.25 o 
 -10   8   4        9.22        5.49      5.32 o 
  -9   8   4        2.26        2.77      4.93 o 
  -8   8   4        3.09       -0.64      4.45 o 
  -7   8   4        8.00       10.55      5.69 o 
  -6   8   4        0.86        2.04      5.57 o 
  -5   8   4      115.93      132.05      9.83 o 
  -4   8   4       67.48       56.26     11.59 o 
  -3   8   4        0.09        3.59      4.91 o 
  -2   8   4        2.42       11.46      4.65 o 
  -1   8   4       15.57       13.54      4.57 o 
   0   8   4       11.74       16.67      5.54 o 
   1   8   4        1.53        4.82      4.08 o 
   2   8   4        0.05        0.70      4.02 o 
   3   8   4        5.49       -2.15      5.09 o 
   4   8   4       64.47       63.03      7.83 o 
   5   8   4        1.00        7.49      5.65 o 
   6   8   4       39.09       35.23      8.50 o 
   7   8   4        8.94        4.32      7.17 o 
   8   8   4        0.29       14.41      7.49 o 
   9   8   4       18.66       12.80      9.96 o 
  10   8   4       36.68       48.87      8.15 o 
  11   8   4        5.99        4.85     10.92 o 
  12   8   4        2.07       -4.36      7.34 o 
  -9   9   4        0.32        7.90      7.08 o 
  -8   9   4        0.00        1.99      5.47 o 
  -7   9   4        9.47       15.90      6.66 o 
  -6   9   4        5.06       -4.92      4.92 o 
  -5   9   4        6.16       10.96      5.91 o 
  -4   9   4        3.22        5.92      5.40 o 
  -3   9   4       33.50       58.98     10.24 o 
  -2   9   4        0.02       -3.63      6.66 o 
  -1   9   4        0.05       15.57      6.37 o 
   0   9   4       20.99       22.26      6.79 o 
   1   9   4        5.74       -1.48      5.91 o 
   2   9   4        5.07       11.79      6.33 o 
   3   9   4        0.67        1.09      5.84 o 
   4   9   4        0.16       -2.30      5.91 o 
   5   9   4        1.97       -3.24      6.66 o 
   6   9   4        0.67       -0.47      7.49 o 
   7   9   4        0.85       -7.17      7.17 o 
   8   9   4        8.90        9.70      8.19 o 
   9   9   4        0.75        5.05      7.69 o 
 -21   1   5        0.02        1.42     12.09 o 
 -20   1   5        6.56        5.07      5.59 o 
 -19   1   5        2.69       -1.98      5.79 o 
 -18   1   5        2.88       -3.56      4.98 o 
 -17   1   5        1.98       -3.69      4.60 o 
 -16   1   5       81.33       66.49      7.49 o 
 -15   1   5        5.91        7.58      4.68 o 
 -14   1   5        2.86       10.09      4.39 o 
 -13   1   5       15.74        8.59      4.53 o 
 -12   1   5       31.30       37.80      6.19 o 
 -11   1   5       45.79       41.55      4.96 o 
 -10   1   5       34.43       26.20      4.10 o 
  -9   1   5      549.65      484.52     13.13 o 
  -8   1   5        0.32        6.52      2.24 o 
  -7   1   5        1.18        0.42      1.90 o 
  -6   1   5      112.97       93.55      3.63 o 
  -5   1   5        0.11        0.68      1.73 o 
  -4   1   5       55.69       49.40      2.64 o 
  -3   1   5      541.27      473.26      7.28 o 
  -2   1   5      472.74      441.76      7.16 o 
  -1   1   5      617.02      570.71      7.74 o 
   0   1   5     1586.15     1409.08     19.35 o 
   1   1   5       56.61       43.92      3.00 o 
   2   1   5        2.42        4.50      1.44 o 
   3   1   5       67.13       76.49      4.76 o 
   4   1   5        7.30        2.13      2.51 o 
   5   1   5      733.65      658.77     17.34 o 
   6   1   5      944.06      861.04     21.60 o 
   7   1   5      139.04      100.27      7.11 o 
   8   1   5       15.42       21.76      3.59 o 
   9   1   5        2.16        4.03      2.57 o 
  10   1   5        0.34        2.11      2.21 o 
  11   1   5      120.76      135.73      5.72 o 
  12   1   5       26.02       26.88      3.49 o 
  13   1   5      125.07      124.03      5.89 o 
  14   1   5       43.28       38.58      4.15 o 
  15   1   5        4.86        4.45      4.76 o 
  16   1   5        2.10       -4.98      4.98 o 
  17   1   5       19.55       17.88     10.67 o 
  18   1   5       14.32       17.32      6.27 o 
  19   1   5       19.13       13.16      6.54 o 
  20   1   5       29.64       18.95      9.24 o 
 -20   2   5        8.20       13.46      6.18 o 
 -19   2   5       21.56       17.15      6.09 o 
 -18   2   5       45.58       46.06      7.00 o 
 -17   2   5        0.55       -0.89      4.90 o 
 -16   2   5       70.93       65.28      6.93 o 
 -15   2   5       14.30       12.89      8.36 o 
 -14   2   5        8.16        0.71      4.53 o 
 -13   2   5       17.75       21.14      5.29 o 
 -12   2   5       66.86       64.03      6.03 o 
 -11   2   5        5.78        8.01      4.03 o 
 -10   2   5       87.67       82.95      6.13 o 
  -9   2   5       46.29       63.40      4.69 o 
  -8   2   5       25.11       36.37      3.04 o 
  -7   2   5      276.16      250.72      6.69 o 
  -6   2   5      146.40      132.55      4.63 o 
  -5   2   5        3.53        3.89      2.10 o 
  -4   2   5     1098.22     1040.04     14.88 o 
  -3   2   5        4.75        3.57      1.70 o 
  -2   2   5      141.93      110.84      3.90 o 
  -1   2   5        6.61        7.70      1.54 o 
   0   2   5      103.92      105.93      3.20 o 
   1   2   5      592.25      500.69      8.28 o 
   2   2   5       79.64       70.10      2.63 o 
   3   2   5      132.33      104.64      3.57 o 
   4   2   5      374.97      332.33      7.20 o 
   5   2   5      596.86      593.28     11.58 o 
   6   2   5      156.04      113.96      4.34 o 
   7   2   5      506.13      469.15     10.13 o 
   8   2   5        6.18        9.65      1.55 o 
   9   2   5      111.78      111.84      4.04 o 
  10   2   5       89.00       83.77      3.81 o 
  11   2   5       60.55       56.90      5.40 o 
  12   2   5       70.38       65.54      3.28 o 
  13   2   5       62.47       56.38      3.14 o 
  14   2   5       11.63        4.31      3.68 o 
  15   2   5       20.08       19.97      5.53 o 
  16   2   5       22.88       37.89      8.18 o 
  17   2   5        4.63       -1.81      8.18 o 
  18   2   5       43.87       44.82      7.54 o 
  19   2   5        7.61        5.29      6.77 o 
  20   2   5        2.25       -6.40      6.54 o 
 -20   3   5       84.53       86.02      8.98 o 
 -19   3   5        8.18        2.88      7.33 o 
 -18   3   5       41.54       44.22      9.96 o 
 -17   3   5       13.01        9.67      8.11 o 
 -16   3   5       13.15       13.30      5.67 o 
 -15   3   5       93.85       73.60      6.97 o 
 -14   3   5       13.77       24.83      5.28 o 
 -13   3   5      924.58      844.16     28.02 o 
 -12   3   5      397.44      392.59     12.66 o 
 -11   3   5      655.00      638.53     16.16 o 
 -10   3   5      675.50      539.66     15.09 o 
  -9   3   5      170.29      184.37     14.99 o 
  -8   3   5        3.15        1.03      2.96 o 
  -7   3   5      162.90      151.45      5.81 o 
  -6   3   5      918.84      846.21     16.01 o 
  -5   3   5     1189.63     1188.48     16.10 o 
  -4   3   5      568.00      523.86      8.58 o 
  -3   3   5      281.99      243.86      5.58 o 
  -2   3   5      150.01      188.36      4.75 o 
  -1   3   5        9.06        9.98      1.80 o 
   0   3   5       46.34       57.26      2.72 o 
   1   3   5     1613.62     1624.80     21.06 o 
   2   3   5      161.39      181.21      4.94 o 
   3   3   5     2821.17     2493.84     33.70 o 
   4   3   5       38.41       36.28      2.78 o 
   5   3   5     1962.28     1625.62     24.81 o 
   6   3   5      246.65      237.03      5.88 o 
   7   3   5       16.81       18.56      2.19 o 
   8   3   5      238.23      226.71      5.44 o 
   9   3   5      818.31      833.63     13.29 o 
  10   3   5      244.67      175.57      7.21 o 
  11   3   5       10.69        9.48      2.59 o 
  12   3   5       98.89      114.91      5.09 o 
  13   3   5        0.24       -0.29      3.16 o 
  14   3   5      113.93       98.88      8.50 o 
  15   3   5       10.07       11.38      5.53 o 
  16   3   5       57.95       58.67      8.05 o 
  17   3   5        9.89       23.11      6.54 o 
  18   3   5        0.04       -5.53      5.53 o 
  19   3   5        2.76        0.71      6.48 o 
 -19   4   5        1.02        4.06      6.34 o 
 -18   4   5       79.94       92.62      8.52 o 
 -17   4   5        6.55        3.43      5.26 o 
 -16   4   5      320.07      278.90     16.42 o 
 -15   4   5       60.12       69.71     10.48 o 
 -14   4   5       81.56       72.97      7.12 o 
 -13   4   5       21.18       25.59      5.36 o 
 -12   4   5       59.40       45.69      7.96 o 
 -11   4   5        0.13        0.58      5.27 o 
 -10   4   5       35.74       43.70      5.47 o 
  -9   4   5      283.16      278.22     10.33 o 
  -8   4   5        1.30       -1.08      3.67 o 
  -7   4   5      550.00      462.06     11.09 o 
  -6   4   5      123.51      177.78      6.79 o 
  -5   4   5      293.56      232.48      7.79 o 
  -4   4   5      991.92      868.08     15.13 o 
  -3   4   5      499.74      535.47     10.29 o 
  -2   4   5      366.51      387.63      7.69 o 
  -1   4   5      627.48      553.69      9.40 o 
   0   4   5       40.48       30.44      2.36 o 
   1   4   5      176.18      138.91      3.85 o 
   2   4   5       38.99       34.09      2.31 o 
   3   4   5        1.17       -1.29      2.06 o 
   4   4   5       20.56       12.10      3.13 o 
   5   4   5      544.44      565.18     11.33 o 
   6   4   5      187.61      166.13      7.72 o 
   7   4   5      339.97      339.03      8.35 o 
   8   4   5      260.24      267.51      7.51 o 
   9   4   5      144.43      145.74      5.98 o 
  10   4   5      537.41      524.32     11.51 o 
  11   4   5       88.01       73.23      4.91 o 
  12   4   5        1.19       -2.32      4.76 o 
  13   4   5       18.04       21.00      4.78 o 
  14   4   5        2.27       -5.03      5.03 o 
  15   4   5        8.68       14.93      6.03 o 
  16   4   5       50.36       42.53      7.78 o 
  17   4   5        0.02       -1.25      6.27 o 
  18   4   5       25.67       20.27      8.18 o 
  19   4   5       15.39       19.20     11.38 o 
 -18   5   5        4.61        1.86      6.21 o 
 -17   5   5        0.01        4.02      5.79 o 
 -16   5   5       17.29       35.85      6.82 o 
 -15   5   5        1.93        4.75      5.40 o 
 -14   5   5       51.88       49.32      6.80 o 
 -13   5   5        4.07       -4.20      4.20 o 
 -12   5   5        0.15        0.68      4.75 o 
 -11   5   5       11.41        4.35      4.50 o 
 -10   5   5        7.05       10.89      4.68 o 
  -9   5   5        0.02        6.30      4.36 o 
  -8   5   5       91.12       82.06      8.85 o 
  -7   5   5      208.92      187.46      9.10 o 
  -6   5   5       51.95       45.10      5.54 o 
  -5   5   5      607.80      541.82     12.41 o 
  -4   5   5      325.07      316.65     14.27 o 
  -3   5   5       18.61        8.01      3.36 o 
  -2   5   5        0.16       -0.73      2.67 o 
  -1   5   5       30.54       31.84      3.18 o 
   0   5   5       63.11       58.89      3.66 o 
   1   5   5       78.44       73.09      3.77 o 
   2   5   5       82.04       56.22      3.74 o 
   3   5   5        0.39        0.15      1.92 o 
   4   5   5        0.98        3.30      2.78 o 
   5   5   5        5.81        4.55      3.15 o 
   6   5   5       56.65       63.14      5.54 o 
   7   5   5       38.09       33.69      7.77 o 
   8   5   5      125.00      126.31      6.81 o 
   9   5   5      154.05      143.28      7.32 o 
  10   5   5      199.79      181.20      9.69 o 
  11   5   5        1.40        3.62      5.04 o 
  12   5   5        0.10       -4.95      4.95 o 
  13   5   5       32.10       28.62      6.99 o 
  14   5   5       17.97        8.18      7.47 o 
  15   5   5        0.22        1.85      6.27 o 
  16   5   5        0.55       -2.65     10.31 o 
  17   5   5        8.13        7.68      7.28 o 
 -16   6   5        6.33        3.49      5.71 o 
 -15   6   5        1.73       -2.95      5.47 o 
 -14   6   5        0.29        8.85      5.61 o 
 -13   6   5        5.91        2.04      4.93 o 
 -12   6   5       19.01       10.56      5.17 o 
 -11   6   5        9.91        8.97      5.13 o 
 -10   6   5       14.83       21.19      5.19 o 
  -9   6   5        2.36        0.77      4.45 o 
  -8   6   5        6.68        3.59      4.58 o 
  -7   6   5      113.59       95.42      7.66 o 
  -6   6   5        8.70       11.81      4.62 o 
  -5   6   5      107.61       87.14      7.52 o 
  -4   6   5       53.42       47.45      6.21 o 
  -3   6   5       84.77       74.87      6.88 o 
  -2   6   5       13.30        2.53      3.39 o 
  -1   6   5       42.45       28.20      3.85 o 
   0   6   5       17.03       12.96      3.26 o 
   1   6   5        4.40        4.35      2.81 o 
   2   6   5      165.08      189.54      6.41 o 
   3   6   5       17.04        7.91      2.77 o 
   4   6   5       46.35       35.84      3.90 o 
   5   6   5       16.27       18.34      3.45 o 
   6   6   5        2.06       -3.95      3.95 o 
   7   6   5       21.92       -3.15      5.12 o 
   8   6   5       42.47       47.49     11.73 o 
   9   6   5       26.89       34.38      6.42 o 
  10   6   5       19.50       15.82      6.91 o 
  11   6   5       27.62       21.21      5.72 o 
  12   6   5        0.73        3.63      5.12 o 
  13   6   5       37.45       40.79      8.53 o 
  14   6   5        2.85       -6.04     10.31 o 
  15   6   5       21.22       21.96      8.00 o 
  16   6   5       11.77       11.52      7.49 o 
 -14   7   5       15.96       11.32      6.06 o 
 -13   7   5        7.07       -1.05      5.49 o 
 -12   7   5        5.90        5.01      5.47 o 
 -11   7   5       86.09       96.71      8.93 o 
 -10   7   5        4.92       20.93      5.85 o 
  -9   7   5       98.78       59.75      6.82 o 
  -8   7   5        0.40       -4.05      4.05 o 
  -7   7   5       48.53       61.88     10.68 o 
  -6   7   5        6.04       14.60      5.35 o 
  -5   7   5      148.74      175.15     10.56 o 
  -4   7   5       92.08       58.38      6.90 o 
  -3   7   5      139.29      106.84      8.35 o 
  -2   7   5        1.61        3.27      4.79 o 
  -1   7   5      153.55      129.99      9.85 o 
   0   7   5       78.03       79.61      6.35 o 
   1   7   5       14.30       13.23      4.41 o 
   2   7   5        0.40       -0.57      3.18 o 
   3   7   5       32.91       35.62      4.98 o 
   4   7   5       41.91       41.21      6.81 o 
   5   7   5       95.22       84.84     10.61 o 
   6   7   5       68.05       85.41     10.06 o 
   7   7   5       67.21       73.79      9.51 o 
   8   7   5        2.26        4.87      6.48 o 
   9   7   5        3.26       -1.59      5.09 o 
  10   7   5      123.52      103.08      9.37 o 
  11   7   5        5.43        2.00      6.00 o 
  12   7   5       73.02      103.03     11.57 o 
  13   7   5       18.55       26.16     10.31 o 
  14   7   5       49.47       48.71      9.72 o 
 -12   8   5        0.50        5.80      5.86 o 
 -11   8   5       11.89        2.82      9.96 o 
 -10   8   5        7.20        4.43      5.26 o 
  -9   8   5        6.10       12.22      5.47 o 
  -8   8   5        0.96       10.28      5.25 o 
  -7   8   5       20.99       18.51      8.62 o 
  -6   8   5        5.79       -0.02      5.02 o 
  -5   8   5       13.10       18.47      5.91 o 
  -4   8   5       62.89       73.94     14.75 o 
  -3   8   5        4.87        4.65      4.92 o 
  -2   8   5       39.72       42.66      6.70 o 
  -1   8   5       18.08       23.65      5.04 o 
   0   8   5        4.33        9.47      5.95 o 
   1   8   5       10.41        7.88      7.86 o 
   2   8   5       10.79        5.79      5.41 o 
   3   8   5       23.26       20.81      6.45 o 
   4   8   5       40.78       50.57      7.57 o 
   5   8   5       11.80       19.72      7.34 o 
   6   8   5        1.27       -2.88      5.69 o 
   7   8   5       25.58       23.94      7.49 o 
   8   8   5       10.81       12.75      7.17 o 
   9   8   5        4.04       -3.58      6.99 o 
  10   8   5       39.47       38.83      7.61 o 
  11   8   5        2.71        5.23      7.82 o 
  -8   9   5       21.51       44.39     10.59 o 
  -7   9   5        3.54       10.11      7.06 o 
  -6   9   5       16.12       17.31      8.70 o 
  -5   9   5        5.11       10.39      7.75 o 
  -4   9   5        4.11       10.92      8.16 o 
  -3   9   5        9.54       11.94     20.27 o 
  -2   9   5       37.87       45.76     15.64 o 
  -1   9   5        1.83        3.09      6.09 o 
   0   9   5       26.78       29.72      9.76 o 
   1   9   5        4.18       -3.35      6.13 o 
   2   9   5       15.19       17.35     11.83 o 
   3   9   5        7.51       16.05      6.76 o 
   4   9   5        7.49        3.17      6.33 o 
   5   9   5        9.77        1.78     10.31 o 
   6   9   5       15.27       28.09      8.37 o 
   7   9   5       15.56       17.42      8.55 o 
 -20   0   6        7.44       23.39     14.22 o 
 -19   0   6        0.60       -6.77      6.77 o 
 -18   0   6       55.54       75.73     11.31 o 
 -17   0   6       32.05       41.61      9.29 o 
 -16   0   6      170.77      164.64     14.08 o 
 -15   0   6      198.73      225.36     15.83 o 
 -14   0   6        0.49       -1.72      5.97 o 
 -13   0   6       60.67       41.58      7.78 o 
 -12   0   6       59.96       49.93      8.89 o 
 -11   0   6      254.00      247.06     13.32 o 
 -10   0   6      446.67      438.41     17.58 o 
  -9   0   6      428.87      483.28     46.93 o 
  -8   0   6       34.36       55.18      7.14 o 
  -7   0   6     1079.89     1147.23     22.31 o 
  -6   0   6      461.58      510.37     12.17 o 
  -5   0   6     2767.20     2866.44     47.91 o 
  -4   0   6     1787.70     1870.43     32.17 o 
  -3   0   6     6156.34     7469.07    117.42 o 
  -2   0   6       14.80       16.77      2.52 o 
  -1   0   6      214.60      247.66      8.37 o 
   0   0   6      242.42      380.31     11.81 o 
   1   0   6       25.99       32.25      3.52 o 
   2   0   6       67.75       53.38      4.62 o 
   3   0   6      280.16      296.54      8.55 o 
   4   0   6     1383.44     1500.82     34.19 o 
   5   0   6      206.96      170.35      5.53 o 
   6   0   6      323.37      256.00      9.96 o 
   7   0   6       18.51       16.77      3.91 o 
   8   0   6       16.18       22.76      4.62 o 
   9   0   6      225.96      196.11      7.28 o 
  10   0   6      302.21      266.45      9.51 o 
  11   0   6      457.20      451.46     14.05 o 
  12   0   6      640.96      581.08     17.30 o 
  13   0   6      255.93      293.12     11.74 o 
  14   0   6        7.29        3.56      5.69 o 
  15   0   6       82.78       63.29      9.24 o 
  16   0   6        1.45       -1.42      6.40 o 
  17   0   6        8.16        2.84      7.11 o 
  18   0   6       67.61       66.13     10.67 o 
  19   0   6       28.56       33.42      9.96 o 
  20   0   6        5.16       -8.53      8.53 o 
 -20   1   6       32.95       48.98      7.70 o 
 -19   1   6        0.03        1.91      5.67 o 
 -18   1   6       60.90       75.87      7.98 o 
 -17   1   6       81.72       93.06      8.25 o 
 -16   1   6       27.09       26.42      5.84 o 
 -15   1   6        0.33       -1.03      4.70 o 
 -14   1   6       64.20       59.20      6.40 o 
 -13   1   6       76.06       76.57      6.73 o 
 -12   1   6      362.66      358.30     11.81 o 
 -11   1   6      127.61      106.96      7.80 o 
 -10   1   6       51.20       56.50      5.50 o 
  -9   1   6      367.19      440.16     12.15 o 
  -8   1   6      299.36      340.83     12.33 o 
  -7   1   6      318.35      331.48      8.94 o 
  -6   1   6      748.81      732.39     11.03 o 
  -5   1   6       10.38        5.82      2.15 o 
  -4   1   6     1042.99      945.33     12.94 o 
  -3   1   6     1788.32     1919.28     24.76 o 
  -2   1   6      554.86      670.45     10.04 o 
  -1   1   6       30.80       52.12      3.00 o 
   0   1   6      629.47      619.97      9.80 o 
   1   1   6       11.27       26.97      1.86 o 
   2   1   6     1857.73     1888.50     27.32 o 
   3   1   6        2.06        1.78      2.51 o 
   4   1   6      176.01      211.74      8.00 o 
   5   1   6      146.36      107.70      5.77 o 
   6   1   6        3.40       25.96      3.52 o 
   7   1   6      187.81      202.94      8.18 o 
   8   1   6      398.55      416.00     17.78 o 
   9   1   6        0.01        3.50      1.97 o 
  10   1   6      126.81      140.32      4.99 o 
  11   1   6       40.67       50.43      3.77 o 
  12   1   6       88.48       76.43      5.02 o 
  13   1   6       15.78        9.79      3.41 o 
  14   1   6       16.69       13.75      4.44 o 
  15   1   6        0.11       -4.02      4.02 o 
  16   1   6       96.31       85.70      8.05 o 
  17   1   6        2.52        4.23      8.18 o 
  18   1   6       17.20        6.93      5.77 o 
  19   1   6        0.85       -6.43      8.89 o 
  20   1   6        0.10        3.91      6.54 o 
 -20   2   6        4.02        2.05      6.33 o 
 -19   2   6        5.83        6.72      8.01 o 
 -18   2   6        1.25        0.74      5.55 o 
 -17   2   6       35.48       33.53      6.44 o 
 -16   2   6       13.91       11.87      5.34 o 
 -15   2   6       11.31        5.01      5.02 o 
 -14   2   6        9.45        4.18      4.67 o 
 -13   2   6      182.69      221.80     10.65 o 
 -12   2   6        7.94       -0.86      4.18 o 
 -11   2   6      102.09      103.36      7.14 o 
 -10   2   6      200.96      219.40     11.50 o 
  -9   2   6      291.35      311.98     14.37 o 
  -8   2   6      646.78      642.04     13.40 o 
  -7   2   6      344.59      326.16      8.01 o 
  -6   2   6      454.72      423.03      8.32 o 
  -5   2   6      189.99      208.34      5.40 o 
  -4   2   6       84.82       71.57      3.58 o 
  -3   2   6       10.16       22.68      2.16 o 
  -2   2   6     1744.69     2070.08     24.78 o 
  -1   2   6      190.97      244.60      5.89 o 
   0   2   6       24.64       16.55      2.17 o 
   1   2   6      306.57      292.18      9.31 o 
   2   2   6      105.85      103.32      3.72 o 
   3   2   6      413.71      516.01      8.96 o 
   4   2   6      920.01      874.77     18.69 o 
   5   2   6      138.81      164.70      5.94 o 
   6   2   6        0.42       -1.03      1.78 o 
   7   2   6      146.71      175.65      8.70 o 
   8   2   6       92.29       85.50      5.13 o 
   9   2   6      204.09      211.79      5.80 o 
  10   2   6        0.39        2.35      2.16 o 
  11   2   6        1.86        3.43      2.46 o 
  12   2   6        2.58        7.82      3.13 o 
  13   2   6       83.22       86.58      6.99 o 
  14   2   6        0.84        6.40      4.53 o 
  15   2   6        7.96        8.14      7.47 o 
  16   2   6        0.21        4.06      5.26 o 
  17   2   6        1.67        3.49      5.26 o 
  18   2   6        5.90        8.30     11.38 o 
  19   2   6        5.57       14.06      6.77 o 
 -19   3   6        0.02        0.08      6.18 o 
 -18   3   6        3.80        2.63      5.79 o 
 -17   3   6        2.57        0.63      5.32 o 
 -16   3   6       10.14        2.97      5.44 o 
 -15   3   6       23.80       20.43      5.58 o 
 -14   3   6      102.88       99.79      8.02 o 
 -13   3   6      241.18      245.71     18.37 o 
 -12   3   6       79.05       89.53      7.39 o 
 -10   3   6        1.99       35.54      5.40 o 
  -9   3   6      513.67      447.48     16.38 o 
  -8   3   6       56.06       78.22      6.06 o 
  -7   3   6        7.56       18.66      3.60 o 
  -6   3   6       24.90       45.27      3.80 o 
  -5   3   6      119.16      134.51      5.00 o 
  -4   3   6       83.91       71.63      3.42 o 
  -3   3   6      151.54      193.39      4.86 o 
  -2   3   6       31.74       37.74      2.52 o 
  -1   3   6      282.33      284.26      5.77 o 
   0   3   6      245.14      289.60      5.42 o 
   1   3   6       32.83       47.78      3.06 o 
   2   3   6      152.10      152.71      6.78 o 
   3   3   6       28.67       71.33      3.31 o 
   4   3   6        3.78        5.45      2.32 o 
   5   3   6      262.49      342.50      8.20 o 
   6   3   6      198.25      205.35      5.22 o 
   7   3   6       22.85       44.31      3.98 o 
   8   3   6       44.02       49.92      2.91 o 
   9   3   6       61.38       90.41      3.72 o 
  10   3   6       13.19        8.77      2.40 o 
  11   3   6       34.01       27.53      3.85 o 
  12   3   6        2.59        6.66      2.60 o 
  13   3   6        0.27        6.04      6.04 o 
  14   3   6        6.78       16.20      8.53 o 
  15   3   6        1.72        4.88      5.26 o 
  16   3   6        4.73        4.30      6.76 o 
  17   3   6        0.79        3.68      5.77 o 
  18   3   6        2.35        2.13      6.03 o 
  19   3   6        0.51        9.88      6.99 o 
 -18   4   6        0.86        2.60      7.08 o 
 -17   4   6        0.20        4.98      5.58 o 
 -16   4   6        0.17        7.07      5.54 o 
 -15   4   6       44.02       50.56      7.07 o 
 -14   4   6        4.06       12.09      5.36 o 
 -13   4   6      151.54      152.22      9.30 o 
 -12   4   6       46.41       46.74      6.21 o 
 -11   4   6       78.63       85.01      7.10 o 
 -10   4   6       67.14       91.05      7.02 o 
  -9   4   6      205.07      247.96     11.33 o 
  -8   4   6      163.73      210.33     12.21 o 
  -7   4   6     1487.62     1387.23     27.60 o 
  -6   4   6       52.36       53.55      4.65 o 
  -5   4   6      454.56      512.15     11.56 o 
  -4   4   6       85.04       85.76      4.50 o 
  -3   4   6       74.55       63.74      3.62 o 
  -2   4   6        0.49       12.85      2.56 o 
  -1   4   6        1.59       13.07      2.37 o 
   0   4   6       22.73       37.81      3.36 o 
   1   4   6      260.40      291.72      8.75 o 
   2   4   6      150.31      170.27      5.46 o 
   3   4   6      442.75      496.78      9.55 o 
   4   4   6      116.85       99.89      4.66 o 
   5   4   6        0.05        0.58      2.40 o 
   6   4   6        6.59       10.06      2.78 o 
   7   4   6      432.59      390.78     11.98 o 
   8   4   6      128.46      143.53      5.82 o 
   9   4   6      120.31      153.64      6.11 o 
  10   4   6        0.15        7.11      3.00 o 
  11   4   6        6.75        5.02      3.46 o 
  12   4   6        1.72        7.82      5.03 o 
  13   4   6        0.41        4.50      5.26 o 
  14   4   6        4.57        4.98      5.53 o 
  15   4   6        7.06       -2.20      5.26 o 
  16   4   6        1.55        8.59      7.47 o 
  17   4   6        0.14       -0.80      5.97 o 
  18   4   6        6.38       16.97      7.49 o 
 -17   5   6       29.12       23.06      6.90 o 
 -16   5   6        8.64        6.27      5.62 o 
 -15   5   6        6.39        5.98      5.56 o 
 -14   5   6       75.68       75.58      7.79 o 
 -13   5   6        0.00        3.76      5.24 o 
 -12   5   6      157.87      164.94      9.67 o 
 -11   5   6        8.08       13.08      5.06 o 
 -10   5   6       59.06       56.00      6.26 o 
  -9   5   6      130.99      120.25      8.05 o 
  -8   5   6      131.15      134.57      8.47 o 
  -7   5   6      428.25      459.38     16.83 o 
  -6   5   6     1300.25     1276.67     26.16 o 
  -5   5   6      870.42      929.13     20.55 o 
  -4   5   6       21.05       36.38      7.03 o 
  -3   5   6      220.54      181.30      9.04 o 
  -2   5   6       21.74       17.04      3.15 o 
  -1   5   6      249.67      245.13      7.73 o 
   0   5   6      375.40      369.03      7.89 o 
   1   5   6        0.43        4.63      1.99 o 
   2   5   6      601.20      623.31     11.94 o 
   3   5   6      142.25      133.83      6.57 o 
   4   5   6       89.08       85.76      5.53 o 
   5   5   6      382.32      366.06     11.39 o 
   6   5   6       93.14       94.81      7.82 o 
   7   5   6       37.87       52.07      5.43 o 
   8   5   6      384.12      362.63     12.59 o 
   9   5   6      204.73      220.44      9.97 o 
  10   5   6       20.97       17.00      4.78 o 
  11   5   6       10.38        9.93      4.37 o 
  12   5   6        4.99       -0.81      9.60 o 
  13   5   6       45.60       50.61      7.78 o 
  14   5   6       30.47       25.07     12.80 o 
  15   5   6        0.52        7.51      8.53 o 
  16   5   6       10.78       19.69      7.28 o 
  17   5   6        2.44        9.61      9.96 o 
 -15   6   6       29.53       22.33      6.81 o 
 -14   6   6        0.96        0.17      5.45 o 
 -13   6   6       32.56       46.95      6.85 o 
 -12   6   6       14.09       15.09      5.55 o 
 -11   6   6       56.38       70.16      7.60 o 
 -10   6   6      108.77       90.02      8.11 o 
  -9   6   6        7.93       -4.67      4.67 o 
  -8   6   6      297.32      280.42     13.11 o 
  -7   6   6      362.62      315.76     11.58 o 
  -6   6   6      200.75      202.91      9.75 o 
  -5   6   6      210.72      228.24     12.52 o 
  -4   6   6      247.90      252.01     18.50 o 
  -3   6   6       72.64       51.39      9.77 o 
  -2   6   6      162.32      173.87     10.37 o 
  -1   6   6       37.54       51.60      4.86 o 
   0   6   6       23.62       20.29      5.37 o 
   1   6   6      329.43      312.45      8.85 o 
   2   6   6        0.08        0.90      2.13 o 
   3   6   6      238.02      239.94     10.00 o 
   4   6   6      277.85      294.98     10.78 o 
   5   6   6        1.22       -3.20      5.03 o 
   6   6   6      194.71      198.40     18.49 o 
   7   6   6      112.51      107.38      9.55 o 
   8   6   6       27.37       28.79      6.77 o 
   9   6   6        4.91        5.64      4.89 o 
  10   6   6       57.61       62.74      7.08 o 
  11   6   6       30.16       40.98      7.49 o 
  12   6   6       33.37       31.61      7.78 o 
  13   6   6        5.43        6.09      6.27 o 
  14   6   6        3.88        8.53      7.04 o 
  15   6   6        3.90        0.90      6.77 o 
 -13   7   6        2.90        3.29      5.90 o 
 -12   7   6       14.13       28.52      6.64 o 
 -11   7   6       46.66       48.91      6.98 o 
 -10   7   6        4.64        7.21      5.31 o 
  -9   7   6       84.14       87.47      8.08 o 
  -8   7   6        0.23        7.57      5.05 o 
  -7   7   6       86.77       86.33      9.67 o 
  -6   7   6       73.41       68.17      6.87 o 
  -5   7   6      163.55      184.95     11.04 o 
  -4   7   6       60.88       63.68      7.18 o 
  -3   7   6       58.79       82.53     16.43 o 
  -2   7   6       54.04       63.07      6.70 o 
  -1   7   6       51.50       48.11      6.93 o 
   0   7   6       71.71       66.97      5.77 o 
   1   7   6       47.80       43.98      7.00 o 
   2   7   6      176.96      165.64     10.81 o 
   3   7   6        3.09       -2.60      4.99 o 
   4   7   6       75.08       70.38      9.21 o 
   5   7   6       70.19       47.11      9.60 o 
   6   7   6        2.26       -5.53      5.53 o 
   7   7   6       54.84       46.54      8.29 o 
   8   7   6        9.63        2.28      6.27 o 
   9   7   6       10.22       10.20      6.01 o 
  10   7   6       28.46       19.84     13.16 o 
  11   7   6        3.28        3.88      6.48 o 
  12   7   6        0.32        9.10      7.28 o 
  13   7   6        6.20        4.50      7.49 o 
 -11   8   6        6.27        6.01      7.79 o 
 -10   8   6        3.00        5.57      5.61 o 
  -9   8   6        4.19        1.61      5.26 o 
  -8   8   6       15.27       15.98      5.57 o 
  -7   8   6       41.58       37.91      6.27 o 
  -6   8   6        6.80        4.17      6.24 o 
  -5   8   6        1.12        9.59      7.69 o 
  -4   8   6        9.95       16.69      7.63 o 
  -3   8   6        0.00        4.74      7.34 o 
  -2   8   6       31.81       35.67      9.05 o 
  -1   8   6        2.41        5.35      8.18 o 
   0   8   6       12.42        6.78     10.31 o 
   1   8   6       11.55       12.78      6.13 o 
   2   8   6        4.78        5.02      5.75 o 
   3   8   6        6.17        1.45      5.41 o 
   4   8   6       14.58       23.38      6.65 o 
   5   8   6        2.40        4.43     12.80 o 
   6   8   6        6.80       -2.93      6.76 o 
   7   8   6       21.33       25.65     12.80 o 
   8   8   6        0.75        0.71      8.53 o 
   9   8   6        1.30        2.80      7.17 o 
  10   8   6       10.51       17.02     12.44 o 
  -6   9   6        0.18        4.49      7.86 o 
  -5   9   6        0.52       21.53      9.01 o 
  -4   9   6        0.02        3.10      7.49 o 
  -3   9   6        0.96       -0.21      8.89 o 
  -2   9   6        6.03        1.70      7.49 o 
  -1   9   6        0.58        1.31      7.49 o 
   0   9   6        0.16        4.23      6.37 o 
   1   9   6       15.23        9.78      9.93 o 
   2   9   6        0.50       -0.31      6.13 o 
   3   9   6        8.71        6.25      6.59 o 
   4   9   6        0.67        8.34      6.68 o 
   5   9   6        2.02       -2.77      6.66 o 
   6   9   6        1.92        4.27     12.09 o 
 -19   1   7        0.35        2.51      6.31 o 
 -18   1   7        5.19       10.95      6.20 o 
 -17   1   7       35.11       39.62      6.61 o 
 -16   1   7        0.71       -1.63      4.91 o 
 -15   1   7        0.91       -1.90      4.68 o 
 -14   1   7        0.45        0.47      4.60 o 
 -13   1   7      124.53      106.13      7.80 o 
 -12   1   7       54.80       43.98      5.86 o 
 -11   1   7        0.93       -1.01      4.43 o 
 -10   1   7        0.60        0.10      3.79 o 
  -9   1   7      155.06      111.09      7.39 o 
  -8   1   7      157.54      158.41      6.90 o 
  -7   1   7      225.73      205.38      6.57 o 
  -6   1   7      167.26      146.96      6.35 o 
  -5   1   7       29.39       17.56      2.50 o 
  -4   1   7       12.37       18.22      2.43 o 
  -3   1   7       47.44       40.62      2.86 o 
  -2   1   7      648.26      552.81      8.93 o 
  -1   1   7       48.43       43.85      2.42 o 
   0   1   7       29.01       36.99      2.44 o 
   1   1   7       58.42       61.68      2.90 o 
   2   1   7       78.34       65.18      3.31 o 
   3   1   7       24.33       19.79      2.09 o 
   4   1   7      255.75      210.79      8.29 o 
   5   1   7      158.57      149.33      9.96 o 
   6   1   7      272.15      229.88      9.24 o 
   7   1   7       84.56       81.12      6.40 o 
   8   1   7       45.32       56.94      4.76 o 
   9   1   7        0.02        0.24      1.78 o 
  10   1   7      172.30      135.14      5.86 o 
  11   1   7        5.59        9.58      2.72 o 
  12   1   7        1.29       -1.42      5.53 o 
  13   1   7        1.74       -1.42      3.56 o 
  14   1   7        1.74        0.85      3.75 o 
  15   1   7        2.11       -4.25      4.25 o 
  16   1   7       27.12       24.47      5.53 o 
  17   1   7        2.83       -4.76      4.76 o 
  18   1   7        0.07        0.88     11.38 o 
  19   1   7        1.30       -2.96      9.96 o 
 -19   2   7       35.44       29.56      7.35 o 
 -18   2   7       31.30       32.10      7.43 o 
 -17   2   7        5.63        3.81      5.75 o 
 -16   2   7       22.47       18.19      9.44 o 
 -15   2   7        4.36       -4.86      4.86 o 
 -14   2   7        0.44        3.64      4.77 o 
 -13   2   7        4.26        7.94      4.79 o 
 -12   2   7       39.04       39.50      5.66 o 
 -11   2   7       26.79       37.38      5.66 o 
 -10   2   7       33.50       15.93      6.47 o 
  -9   2   7      150.84      177.56      8.85 o 
  -8   2   7      256.50      243.18     14.29 o 
  -7   2   7      476.32      389.93     10.02 o 
  -6   2   7      105.26      108.07      5.14 o 
  -5   2   7      105.14      118.12      5.19 o 
  -4   2   7      385.69      353.20      7.33 o 
  -3   2   7        4.33        3.86      1.79 o 
  -2   2   7        1.75        3.77      1.72 o 
  -1   2   7      143.33      127.68      3.76 o 
   0   2   7       10.24        7.16      2.02 o 
   1   2   7       71.86       84.29      3.45 o 
   2   2   7        1.03        1.62      2.08 o 
   3   2   7       76.08       77.72      3.62 o 
   4   2   7      386.02      370.03      6.18 o 
   5   2   7      264.52      231.26     10.02 o 
   6   2   7      142.62      134.26      8.19 o 
   7   2   7      518.05      437.96     14.78 o 
   8   2   7      184.66      162.95      8.70 o 
   9   2   7       69.49       81.32      7.43 o 
  10   2   7       15.57       16.85      2.58 o 
  11   2   7       10.26        4.70      2.46 o 
  12   2   7       69.09       75.08      5.97 o 
  13   2   7        0.41        4.98      5.69 o 
  14   2   7        7.35        4.22      4.25 o 
  15   2   7       23.92       29.39      9.24 o 
  16   2   7        0.22       -0.45      4.76 o 
  17   2   7        8.70       10.39      6.40 o 
  18   2   7       27.18       20.62      6.77 o 
  19   2   7        2.67       -8.53      8.53 o 
 -18   3   7       23.08       21.79      6.91 o 
 -17   3   7       34.39       31.43      6.76 o 
 -16   3   7        0.05        1.31      5.20 o 
 -15   3   7       13.64       22.58      5.93 o 
 -14   3   7       12.52        1.26      5.85 o 
 -13   3   7       48.66       45.51      6.25 o 
 -12   3   7       34.57       16.71      5.22 o 
 -11   3   7       60.56       41.21      5.92 o 
 -10   3   7      245.86      250.84     10.52 o 
  -9   3   7     1742.31     1616.36     31.62 o 
  -8   3   7      165.53      177.32     15.06 o 
  -7   3   7     1904.15     1687.89     28.34 o 
  -6   3   7       21.33       31.95      4.09 o 
  -5   3   7       33.89       34.81      3.17 o 
  -4   3   7        3.34        0.70      2.18 o 
  -3   3   7      171.19      167.61      5.08 o 
  -2   3   7      106.09      106.89      3.74 o 
  -1   3   7       28.40       19.61      2.11 o 
   0   3   7      378.89      365.30      8.63 o 
   1   3   7       38.45       39.41      4.72 o 
   2   3   7      637.33      641.45     12.13 o 
   3   3   7      291.16      250.67      5.87 o 
   4   3   7      101.11       93.82      3.98 o 
   5   3   7      573.26      530.02      9.90 o 
   6   3   7      655.06      615.72     10.05 o 
   7   3   7      248.37      223.78      5.62 o 
   8   3   7      743.28      691.35     12.16 o 
   9   3   7        5.44        0.44      2.87 o 
  10   3   7       34.72       39.27      3.52 o 
  11   3   7       49.90       50.90      5.46 o 
  12   3   7       16.19       11.38      4.44 o 
  13   3   7       30.41       60.15      6.48 o 
  14   3   7       49.55       52.05      6.77 o 
  15   3   7        0.13        6.14     10.67 o 
  16   3   7       46.21       45.82      7.28 o 
  17   3   7       36.78       32.80      7.28 o 
  18   3   7        1.89        3.91      6.54 o 
 -17   4   7        0.12       -5.53      5.53 o 
 -16   4   7        9.12       20.85      6.15 o 
 -15   4   7       29.48       24.20      6.42 o 
 -14   4   7       24.51       30.30      7.82 o 
 -13   4   7      154.81      150.93      9.63 o 
 -12   4   7       80.63       86.78      7.69 o 
 -11   4   7      187.23      198.33     10.13 o 
 -10   4   7       78.12       56.38      6.77 o 
  -9   4   7      341.42      323.51     13.14 o 
  -8   4   7       75.43       73.17      8.62 o 
  -7   4   7      144.55      106.67      7.26 o 
  -6   4   7      876.19      850.13     17.00 o 
  -5   4   7       24.02       30.11      3.95 o 
  -4   4   7      528.21      464.36     10.95 o 
  -3   4   7       53.04       29.24      3.50 o 
  -2   4   7      583.19      598.02     11.32 o 
  -1   4   7        5.84       14.30      2.64 o 
   0   4   7      198.31      167.05      7.25 o 
   1   4   7      331.54      360.80     11.70 o 
   2   4   7        7.43        4.26      2.77 o 
   3   4   7      314.79      282.33      7.57 o 
   4   4   7      405.95      345.95      9.24 o 
   5   4   7       10.92        6.51      2.90 o 
   6   4   7      225.68      192.43      7.00 o 
   7   4   7      312.41      291.41      7.63 o 
   8   4   7      164.84      134.11      5.50 o 
   9   4   7        0.07        0.51      3.90 o 
  10   4   7      114.66      106.23      6.04 o 
  11   4   7        7.17        7.47      5.03 o 
  12   4   7      144.05      158.93     10.23 o 
  13   4   7       12.44        3.66      5.33 o 
  14   4   7       61.92       62.18      8.00 o 
  15   4   7       20.41       26.68      6.99 o 
  16   4   7        0.01       -5.77      5.77 o 
  17   4   7        8.81       15.23      7.28 o 
 -16   5   7        3.55        2.43      6.13 o 
 -15   5   7        3.23       -5.40      5.40 o 
 -14   5   7        0.66        0.47      5.31 o 
 -13   5   7        0.04        2.02      4.98 o 
 -12   5   7       21.08       21.04      5.75 o 
 -11   5   7       57.48       59.31      6.67 o 
 -10   5   7       23.16       34.38      5.83 o 
  -9   5   7        0.04       -2.08      4.39 o 
  -8   5   7        6.45        9.72      4.71 o 
  -7   5   7        0.57       -4.03      4.03 o 
  -6   5   7       88.36       76.44      6.54 o 
  -5   5   7        5.82       11.13      4.28 o 
  -4   5   7        3.64        8.08      3.52 o 
  -3   5   7       30.66       28.47      3.80 o 
  -2   5   7      106.06       95.70      5.23 o 
  -1   5   7        0.18       -2.99      2.99 o 
   0   5   7       92.95      105.41      5.51 o 
   1   5   7        7.25        7.45      3.56 o 
   2   5   7       77.68       80.07      5.45 o 
   3   5   7      116.76      107.64      6.02 o 
   4   5   7        2.16       -2.99      2.99 o 
   5   5   7       20.96       18.27      4.91 o 
   6   5   7        0.28        2.63      4.95 o 
   7   5   7       10.82       13.24      5.26 o 
   8   5   7       34.45       39.48      6.79 o 
   9   5   7       21.06       25.64      4.87 o 
  10   5   7        4.33       -0.45      4.76 o 
  11   5   7        0.12       -5.03      5.03 o 
  12   5   7        3.79       -0.64      5.26 o 
  13   5   7        2.10       -0.59      5.77 o 
  14   5   7       24.11       13.30      6.77 o 
  15   5   7        0.50       -2.49      6.03 o 
  16   5   7       14.84       22.21      7.78 o 
 -15   6   7        0.01      -11.38     11.38 o 
 -14   6   7        7.33       18.49      6.38 o 
 -13   6   7        5.55        7.07      5.47 o 
 -12   6   7        5.15       -2.63      6.06 o 
 -11   6   7        0.45        5.34      5.18 o 
 -10   6   7        1.13       -0.85      5.60 o 
  -9   6   7        0.51        7.38      5.00 o 
  -8   6   7       29.89       28.10      6.36 o 
  -7   6   7       15.53       15.24      6.67 o 
  -6   6   7       87.56       76.18      8.52 o 
  -5   6   7       18.50       15.53      4.57 o 
  -4   6   7        6.38       -0.17      3.90 o 
  -3   6   7       36.96       35.84      5.93 o 
  -2   6   7       68.24       50.20      5.04 o 
  -1   6   7       12.18       11.89      5.38 o 
   0   6   7      102.75       94.26      4.95 o 
   1   6   7        2.52       -1.77      3.17 o 
   2   6   7       28.62       27.30      5.72 o 
   3   6   7       28.31       35.49      5.95 o 
   4   6   7        1.90       -0.34      4.65 o 
   5   6   7       37.88       38.59      7.28 o 
   6   6   7        8.82       12.80      6.03 o 
   7   6   7        4.04        8.27      5.46 o 
   8   6   7       27.68       31.92      5.88 o 
   9   6   7       38.38       66.51      8.55 o 
  10   6   7       13.24       10.46      6.76 o 
  11   6   7        6.05        8.93      7.82 o 
  12   6   7        7.17        3.30      6.27 o 
  13   6   7        0.10        9.60      6.54 o 
  14   6   7       10.83       13.87      7.54 o 
 -12   7   7        8.58        3.62      5.89 o 
 -11   7   7       14.87       14.23      8.42 o 
 -10   7   7        0.27        1.28      5.27 o 
  -9   7   7        1.14        0.74      4.98 o 
  -8   7   7        1.54        7.08      5.34 o 
  -7   7   7      189.57      181.53     13.04 o 
  -6   7   7      135.76      110.52      8.19 o 
  -5   7   7        0.98       -1.57      4.34 o 
  -4   7   7        4.43        9.54      7.17 o 
  -3   7   7       24.45       18.20      7.49 o 
  -2   7   7       21.44       26.80      8.19 o 
  -1   7   7        1.16       15.30      7.17 o 
   0   7   7      135.52      113.32     24.53 o 
   1   7   7       19.67       17.62      5.99 o 
   2   7   7      106.60       98.85      8.85 o 
   3   7   7        3.58        2.82      5.14 o 
   4   7   7        7.13        2.00      5.33 o 
   5   7   7        1.52        5.51      5.97 o 
   6   7   7        4.25        4.00      7.47 o 
   7   7   7       19.22       10.98      6.77 o 
   8   7   7      111.20      108.56     11.06 o 
   9   7   7       20.63       17.78      7.04 o 
  10   7   7        6.65       -0.71      6.03 o 
  11   7   7        2.30       -5.86      6.27 o 
  12   7   7        4.20        7.47      7.04 o 
  -9   8   7        0.01       -5.82      6.65 o 
  -8   8   7       26.48       10.21      9.11 o 
  -7   8   7       16.50       22.81      7.87 o 
  -6   8   7        4.66        6.81      6.24 o 
  -5   8   7       12.63       18.27      7.01 o 
  -4   8   7       28.38       37.53      9.51 o 
  -3   8   7        0.28       -6.66      6.66 o 
  -2   8   7       23.03       14.11      8.01 o 
  -1   8   7       19.51       41.95      9.21 o 
   0   8   7        5.49       11.09      7.10 o 
   1   8   7       28.04       46.72     15.29 o 
   2   8   7        0.19        5.78      5.91 o 
   3   8   7        7.92        9.97      5.95 o 
   4   8   7       21.52       33.35      7.08 o 
   5   8   7        1.09        1.21      6.77 o 
   6   8   7       22.13       19.57      7.78 o 
   7   8   7       22.66       31.92      8.50 o 
   8   8   7        0.30        1.70      6.31 o 
   9   8   7        3.92       24.18     12.09 o 
  -3   9   7       63.44       51.27     11.02 o 
  -2   9   7       15.60       23.54      9.34 o 
  -1   9   7        0.01        2.89      7.63 o 
   0   9   7        5.44        1.42      7.49 o 
   1   9   7        0.02       -0.42      7.63 o 
   2   9   7       34.04       38.51     11.37 o 
   3   9   7       22.32       17.33      9.51 o 
 -19   0   8      139.19      143.65     22.76 o 
 -18   0   8       14.44        6.18      8.79 o 
 -17   0   8       12.61       13.55      8.50 o 
 -16   0   8        3.69        1.10      9.96 o 
 -15   0   8       44.07       32.12      8.79 o 
 -14   0   8        1.41       10.67      7.54 o 
 -13   0   8      405.05      368.48     18.35 o 
 -12   0   8        2.68        7.98     14.58 o 
 -11   0   8      379.97      379.38     17.60 o 
 -10   0   8       79.67       67.26     10.67 o 
  -9   0   8       78.27       73.31      9.05 o 
  -8   0   8      889.74      942.66     28.88 o 
  -7   0   8      231.37      266.85     11.86 o 
  -6   0   8       89.38       90.84      7.06 o 
  -5   0   8     1019.06     1079.10     21.66 o 
  -4   0   8     1156.74     1373.85     26.07 o 
  -3   0   8       19.91       33.07      3.61 o 
  -2   0   8      808.15      761.66     15.06 o 
  -1   0   8       71.91       73.62      6.54 o 
   0   0   8     1664.94     1808.40     44.00 o 
   1   0   8      145.90      203.22      8.79 o 
   2   0   8      156.78      182.24     14.22 o 
   3   0   8      120.78      145.02      6.77 o 
   4   0   8       14.02       14.66      3.02 o 
   5   0   8        0.26       -2.51      2.51 o 
   6   0   8      468.92      496.43     26.67 o 
   7   0   8      537.05      537.48     14.32 o 
   8   0   8        0.16       -2.21      3.91 o 
   9   0   8      192.96      194.13      9.96 o 
  10   0   8        0.68       -3.56      3.56 o 
  11   0   8       15.70        6.40      4.27 o 
  12   0   8        3.67        8.53      4.98 o 
  13   0   8        1.00       -0.71      4.27 o 
  14   0   8       85.46       68.27      8.53 o 
  15   0   8       15.93       21.33      7.11 o 
  16   0   8       58.45       51.20      9.24 o 
  17   0   8        0.30        2.13      7.11 o 
  18   0   8        6.14        7.82      7.82 o 
 -18   1   8       64.99       69.44      8.57 o 
 -17   1   8       87.47       97.74      9.14 o 
 -16   1   8       13.46       16.92      5.83 o 
 -15   1   8       68.06       72.93      7.69 o 
 -14   1   8        2.63        0.33      4.77 o 
 -13   1   8        8.73        5.39      5.15 o 
 -12   1   8       29.50       36.62      6.98 o 
 -11   1   8        1.80        2.09      4.53 o 
 -10   1   8      104.81      108.28      9.81 o 
  -9   1   8      829.86      823.87     19.01 o 
  -8   1   8        1.90        3.17      3.89 o 
  -7   1   8      200.72      175.32      7.36 o 
  -6   1   8      502.71      511.13     10.53 o 
  -5   1   8       12.11       13.09      2.73 o 
  -4   1   8      502.74      576.75     10.04 o 
  -3   1   8      179.91      188.09      5.08 o 
  -2   1   8      122.73      113.21      4.07 o 
  -1   1   8       82.42       80.29      3.98 o 
   0   1   8        6.62        8.56      1.85 o 
   1   1   8      117.55      124.05      6.98 o 
   2   1   8      201.80      227.30      6.44 o 
   3   1   8       45.90       53.09      3.20 o 
   4   1   8      311.50      320.49      7.18 o 
   5   1   8      634.53      603.50     20.98 o 
   6   1   8        9.61       31.42      7.82 o 
   7   1   8       24.24       19.15      4.98 o 
   8   1   8        7.82        6.51      3.24 o 
   9   1   8        0.20        5.69      3.52 o 
  10   1   8        8.11       11.57      2.21 o 
  11   1   8       13.68       22.31      2.82 o 
  12   1   8        9.87       15.22      3.75 o 
  13   1   8       15.31       18.55      3.93 o 
  14   1   8        0.94        0.66      6.04 o 
  15   1   8        1.72        4.56      4.98 o 
  16   1   8       16.26       17.78      5.03 o 
  17   1   8       18.34       17.07      8.18 o 
  18   1   8        1.23       -4.76      4.76 o 
 -18   2   8        0.38       -1.11      5.94 o 
 -17   2   8        0.29       -1.04      6.06 o 
 -16   2   8        5.84       -3.17      5.27 o 
 -15   2   8        0.40       -0.70      5.06 o 
 -14   2   8       61.88       53.01      6.97 o 
 -13   2   8        7.97        7.29      4.86 o 
 -12   2   8        4.59       11.66      5.06 o 
 -11   2   8       29.43       24.51      5.24 o 
 -10   2   8        2.95       -1.92      4.08 o 
  -9   2   8      384.99      421.17     12.86 o 
  -8   2   8      375.64      370.47     13.86 o 
  -7   2   8       27.91       53.11      4.82 o 
  -6   2   8       12.48       11.09      3.45 o 
  -5   2   8      718.52      749.28     13.56 o 
  -4   2   8        0.18       13.69      2.69 o 
  -3   2   8      490.99      412.26      7.37 o 
  -2   2   8       69.95       92.38      3.81 o 
  -1   2   8      199.25      215.54      5.82 o 
   0   2   8       18.39       13.57      2.44 o 
   1   2   8      139.06      168.13      4.75 o 
   2   2   8       36.35       48.62      3.00 o 
   3   2   8       50.54       71.24      3.02 o 
   4   2   8       25.82       34.07      3.36 o 
   5   2   8      352.52      332.81     13.87 o 
   6   2   8      487.32      469.07     15.79 o 
   7   2   8      133.11      146.99      8.70 o 
   8   2   8        6.61       10.90      4.44 o 
   9   2   8       31.18       35.42      5.46 o 
  10   2   8       14.80       18.49      6.40 o 
  11   2   8       15.54       16.84      3.55 o 
  12   2   8        0.01        0.71      3.41 o 
  13   2   8       21.15       11.92      4.25 o 
  14   2   8        2.16        0.17      4.25 o 
  15   2   8        2.35       -1.07      4.53 o 
  16   2   8        4.97       -3.91      4.53 o 
  17   2   8        7.39        8.53      7.82 o 
  18   2   8        1.54        6.40      8.53 o 
 -17   3   8        0.00        3.33      6.03 o 
 -16   3   8        1.37       -1.96      5.27 o 
 -15   3   8        0.21       -4.75      4.75 o 
 -14   3   8        3.85       -3.46      5.15 o 
 -13   3   8        0.75       -3.47      4.91 o 
 -12   3   8        1.13        0.50      4.75 o 
 -11   3   8        2.23       -0.28      4.67 o 
 -10   3   8      140.76      127.10      8.40 o 
  -9   3   8      122.89      142.55      8.33 o 
  -8   3   8      396.76      409.07     12.41 o 
  -7   3   8       60.55      101.44      7.07 o 
  -6   3   8       48.04       52.02      4.72 o 
  -5   3   8      159.07      170.83      7.01 o 
  -4   3   8      221.93      216.75      6.99 o 
  -3   3   8        0.03       -0.97      2.20 o 
  -2   3   8        0.23       -1.28      1.28 o 
  -1   3   8      117.81      118.36      6.01 o 
   0   3   8        0.11        0.28      2.30 o 
   1   3   8      117.89      131.10      4.89 o 
   3   3   8       32.78       37.96      3.60 o 
   4   3   8       40.99       50.02      3.26 o 
   5   3   8       40.42       59.61      3.69 o 
   6   3   8       84.85       99.47      3.35 o 
   7   3   8       91.58       98.19      4.15 o 
   8   3   8        4.83       13.35      2.42 o 
   9   3   8       35.70       44.54      3.70 o 
  10   3   8       59.22       66.18     14.22 o 
  11   3   8        6.79        9.20      4.27 o 
  12   3   8        0.91       -2.44      3.93 o 
  13   3   8        4.77        8.38      4.76 o 
  14   3   8        6.22        7.75      7.82 o 
  15   3   8        4.52        3.96      5.26 o 
  16   3   8        1.04        8.53      8.53 o 
  17   3   8        0.48        5.69      8.53 o 
 -16   4   8        2.16        0.38      5.73 o 
 -15   4   8       12.81       19.90      7.80 o 
 -14   4   8        0.09       -0.90      5.08 o 
 -13   4   8        3.16        3.69      5.17 o 
 -12   4   8        0.38        0.94      4.94 o 
 -11   4   8      107.49      118.75      8.34 o 
 -10   4   8      290.10      268.01     11.27 o 
  -9   4   8       84.47       98.94      7.51 o 
  -8   4   8       59.80       91.22      7.20 o 
  -7   4   8       52.70       55.87      5.95 o 
  -6   4   8      135.29      156.86      8.30 o 
  -5   4   8      109.08      112.17      6.15 o 
  -4   4   8      165.41      150.33      6.75 o 
  -3   4   8      658.27      629.18     11.87 o 
  -2   4   8       95.49      105.15      4.60 o 
  -1   4   8      169.97      155.02      7.23 o 
   0   4   8       98.18      103.14      6.12 o 
   1   4   8        6.05       10.41      3.64 o 
   2   4   8       33.58       28.05      4.31 o 
   3   4   8       81.95       80.10      4.59 o 
   4   4   8      332.79      347.36      9.46 o 
   5   4   8       14.33        8.81      3.77 o 
   6   4   8       91.89      112.65      4.52 o 
   7   4   8        0.97        5.28      2.74 o 
   8   4   8       19.09       20.12      3.16 o 
   9   4   8        9.92        6.87      8.53 o 
  10   4   8        3.75        0.36      6.04 o 
  11   4   8       11.92        8.53      4.76 o 
  12   4   8       54.99       58.96      7.28 o 
  13   4   8        5.42        1.79      5.26 o 
  14   4   8        5.78        8.53      5.53 o 
  15   4   8        1.60        2.13      8.53 o 
  16   4   8        0.06        7.11      9.96 o 
 -15   5   8        5.31        1.53      5.84 o 
 -14   5   8        0.03        7.32      5.73 o 
 -13   5   8       45.96       40.03      6.85 o 
 -12   5   8       91.04       87.54      8.26 o 
 -11   5   8       19.71       23.77      5.67 o 
 -10   5   8      119.86      124.21      8.64 o 
  -9   5   8      218.62      211.89     10.54 o 
  -8   5   8       12.36        9.56      4.68 o 
  -7   5   8       73.63       64.44      6.47 o 
  -6   5   8        7.37        8.03      4.27 o 
  -5   5   8        2.04        5.25      4.08 o 
  -4   5   8      240.41      235.89      8.25 o 
  -3   5   8       33.06       32.80      4.04 o 
  -2   5   8      106.44       94.91      4.74 o 
  -1   5   8      261.09      262.32      6.88 o 
   0   5   8        0.65        1.54      4.28 o 
   1   5   8      447.29      422.24     18.14 o 
   2   5   8      310.57      268.42     12.16 o 
   3   5   8       28.32       32.76      5.41 o 
   4   5   8       79.59       70.84      8.00 o 
   5   5   8       79.79       90.31      8.50 o 
   6   5   8        7.28        9.24      5.03 o 
   7   5   8       32.93       32.47      7.49 o 
   8   5   8       23.16       29.11      5.77 o 
   9   5   8       10.03        1.42      6.76 o 
  10   5   8       45.94       41.55      6.99 o 
  11   5   8       18.32       26.11      6.48 o 
  12   5   8       13.99       20.62      6.03 o 
  13   5   8       25.05       13.11      9.96 o 
  14   5   8        4.61       -7.11      7.11 o 
  15   5   8        5.98        8.53      9.96 o 
 -13   6   8       93.15      126.08      9.79 o 
 -12   6   8       10.40       20.13      6.29 o 
 -11   6   8       95.22       97.39      8.51 o 
 -10   6   8        7.94        5.90      5.18 o 
  -9   6   8       43.48       49.17      8.42 o 
  -8   6   8      238.14      237.78     11.43 o 
  -7   6   8      111.22      108.63      7.89 o 
  -6   6   8        4.30       -2.98      4.13 o 
  -5   6   8       52.48       56.65      6.04 o 
  -4   6   8        0.77       -4.60      4.60 o 
  -3   6   8       31.90       23.99      6.08 o 
  -2   6   8      145.66      136.99     12.64 o 
  -1   6   8       17.59        9.04      6.83 o 
   0   6   8      298.00      311.17     16.29 o 
   1   6   8       31.40       22.83      7.17 o 
   2   6   8       25.17       14.23      5.31 o 
   3   6   8       57.89       54.37      6.65 o 
   4   6   8       65.32       78.95      7.42 o 
   5   6   8       35.14       42.82      8.89 o 
   6   6   8       95.94       79.16      9.05 o 
   7   6   8       24.24       28.03      6.77 o 
   8   6   8        7.24        1.78      5.53 o 
   9   6   8        4.08        0.74      7.47 o 
  10   6   8        5.42        3.80      5.77 o 
  11   6   8       10.84       13.20      9.24 o 
  12   6   8       10.89       16.86      6.77 o 
  13   6   8        1.66        2.13      6.54 o 
 -11   7   8        4.95        2.33      8.19 o 
 -10   7   8       14.26        7.07      8.06 o 
  -9   7   8       89.80       78.94     11.40 o 
  -8   7   8       39.65       48.12      8.30 o 
  -7   7   8        9.37       23.32      7.20 o 
  -6   7   8       24.56       39.76      7.89 o 
  -5   7   8       19.59        8.11      6.47 o 
  -4   7   8       32.00       33.85      7.01 o 
  -3   7   8        3.47       11.66      8.53 o 
  -2   7   8        5.03        6.81      6.83 o 
  -1   7   8        5.84        6.43      6.45 o 
   0   7   8       20.96       20.80     16.36 o 
   1   7   8       36.76       34.99      8.70 o 
   2   7   8      164.65      172.61     14.71 o 
   3   7   8       27.25       45.60      7.23 o 
   4   7   8       31.58       43.72      8.97 o 
   5   7   8       20.74        7.77      6.40 o 
   6   7   8        0.10       -0.71      5.53 o 
   7   7   8        0.42       -1.07      5.53 o 
   8   7   8        7.35       12.44      6.54 o 
   9   7   8       11.17       11.27      6.77 o 
  10   7   8        2.94       -4.10      6.27 o 
  11   7   8        0.00       -8.53      8.53 o 
  -7   8   8        0.01       -3.89      6.63 o 
  -6   8   8        0.04       -4.79      6.37 o 
  -5   8   8        8.32        9.14      6.76 o 
  -4   8   8        3.56       -1.91      6.02 o 
  -3   8   8        1.65        1.57     12.09 o 
  -2   8   8        0.33        1.25      7.28 o 
  -1   8   8        0.57        3.15     10.31 o 
   0   8   8        9.07        9.33      7.86 o 
   1   8   8       13.35        7.11     11.02 o 
   2   8   8        5.59        5.10      7.17 o 
   3   8   8        6.55       15.77      8.35 o 
   4   8   8        0.95       18.35      7.49 o 
   5   8   8        5.12        0.66      6.48 o 
   6   8   8        1.30        3.39      6.48 o 
   7   8   8        2.65        4.27     10.67 o 
 -17   1   9        0.15       -3.29      6.03 o 
 -16   1   9        4.44        5.27      6.01 o 
 -15   1   9        0.63        4.00      5.20 o 
 -14   1   9        6.27        5.05      6.57 o 
 -13   1   9       25.58       31.56      6.21 o 
 -12   1   9       13.31       17.70      5.58 o 
 -11   1   9        1.19       -2.12      4.51 o 
 -10   1   9        1.31        6.54      4.60 o 
  -9   1   9      504.31      413.10     15.50 o 
  -8   1   9       76.75       74.89      6.39 o 
  -7   1   9       48.83       46.50      5.33 o 
  -6   1   9       83.07       79.88      4.86 o 
  -5   1   9        2.04       -2.73      2.73 o 
  -4   1   9       63.87       64.31      4.14 o 
  -3   1   9      269.13      238.44      8.89 o 
  -2   1   9        6.96        8.36      1.87 o 
  -1   1   9       60.93       64.91      3.50 o 
   0   1   9       24.51       27.67      3.23 o 
   1   1   9       20.38       13.08      3.07 o 
   2   1   9      212.92      168.82      6.14 o 
   3   1   9       44.75       48.13      3.49 o 
   4   1   9      132.52      131.52      7.18 o 
   5   1   9      153.71      123.50      4.57 o 
   6   1   9       85.83       76.49      4.21 o 
   7   1   9       88.90       64.97      5.77 o 
   8   1   9       28.53       32.63      6.40 o 
   9   1   9        1.10       -2.13      4.27 o 
  10   1   9       36.41       32.00      6.40 o 
  11   1   9       53.92       50.59      6.40 o 
  12   1   9        3.92        9.14      5.69 o 
  13   1   9       24.56       22.60      3.93 o 
  14   1   9        4.95       -1.19      3.75 o 
  15   1   9        3.04        0.71      6.40 o 
  16   1   9        0.68        3.56      6.40 o 
  17   1   9        1.42        5.69      7.82 o 
 -17   2   9        2.03        7.35      6.65 o 
 -16   2   9       18.47       26.78      7.00 o 
 -15   2   9        2.74        3.98      5.58 o 
 -14   2   9       48.55       56.07      7.16 o 
 -13   2   9        4.32        6.46      5.11 o 
 -12   2   9       89.97       87.83      8.62 o 
 -11   2   9      122.38      126.11      8.48 o 
 -10   2   9      106.11       69.75      6.91 o 
  -9   2   9        0.91       -1.60      4.15 o 
  -8   2   9       18.97       14.92      4.75 o 
  -7   2   9       32.08       18.23      5.75 o 
  -6   2   9        3.53        0.20      4.32 o 
  -5   2   9      620.45      577.63     12.65 o 
  -4   2   9      199.96      183.92      5.82 o 
  -3   2   9       43.18       44.36      3.18 o 
  -2   2   9      207.22      200.38      8.75 o 
  -1   2   9        0.06        8.93      2.61 o 
   0   2   9      369.22      368.82      7.77 o 
   1   2   9      119.05      111.90      4.17 o 
   2   2   9        2.23        3.48      2.12 o 
   3   2   9      153.95      140.15      9.34 o 
   4   2   9      262.07      242.71      6.67 o 
   5   2   9       10.11        8.42      2.19 o 
   6   2   9       58.27       59.86      6.48 o 
   7   2   9       50.72       44.37      5.77 o 
   8   2   9       49.83       35.56      7.82 o 
   9   2   9      184.32      170.67     12.80 o 
  10   2   9       10.36       -0.71      5.69 o 
  11   2   9       11.11       19.20      7.11 o 
  12   2   9       34.55       29.71      4.20 o 
  13   2   9        2.38        8.53      6.40 o 
  14   2   9       27.92       24.89      7.82 o 
  15   2   9       21.67       17.78      7.82 o 
  16   2   9        1.00       -7.11      7.11 o 
 -16   3   9        1.25       -0.78      7.47 o 
 -15   3   9        0.60        0.18      5.33 o 
 -14   3   9        0.92       -0.27      5.40 o 
 -13   3   9       17.42        9.85      5.67 o 
 -12   3   9       20.83       21.21      5.66 o 
 -11   3   9       15.72       11.03      4.96 o 
 -10   3   9      109.16       85.39      7.32 o 
  -9   3   9       33.49       45.33      8.83 o 
  -8   3   9      194.35      149.07     11.91 o 
  -7   3   9       12.97       28.41      4.98 o 
  -6   3   9     1106.08     1037.62     19.66 o 
  -5   3   9       68.05       79.79      5.41 o 
  -4   3   9      949.29      908.69     15.45 o 
  -3   3   9      280.46      241.21      9.06 o 
  -2   3   9      212.89      210.07      7.53 o 
  -1   3   9       17.95        8.80      3.18 o 
   0   3   9        8.80       13.04      3.11 o 
   1   3   9       60.40       58.68      3.75 o 
   2   3   9      308.34      294.76      6.89 o 
   3   3   9       92.39      101.71      4.54 o 
   4   3   9      271.30      235.68      7.61 o 
   5   3   9      391.79      372.68     10.93 o 
   6   3   9       14.59        6.76      3.28 o 
   7   3   9       20.06       21.71      2.68 o 
   8   3   9       85.36       87.47     11.38 o 
   9   3   9       10.75       12.80      7.11 o 
  10   3   9      171.58      147.91     13.51 o 
  11   3   9        9.55       10.04      4.08 o 
  12   3   9       95.50      115.91     12.80 o 
  13   3   9       20.11       18.49      7.82 o 
  14   3   9        0.32        2.84      7.11 o 
  15   3   9        9.77       23.47      9.24 o 
  16   3   9       23.79       30.58     10.67 o 
 -15   4   9        5.60        0.03      5.89 o 
 -14   4   9       59.34       60.01      7.77 o 
 -13   4   9       19.38       27.90      6.20 o 
 -12   4   9        0.06        3.58      4.95 o 
 -11   4   9       35.01       40.71     11.27 o 
 -10   4   9       12.33       12.38      5.03 o 
  -9   4   9      139.53      137.79      8.59 o 
  -8   4   9       55.74       58.14      6.42 o 
  -7   4   9       33.23       28.97      5.27 o 
  -6   4   9        0.66        3.81      4.12 o 
  -5   4   9       33.86       29.22      4.11 o 
  -4   4   9       16.52       13.68      3.59 o 
  -3   4   9      100.15       95.48      6.15 o 
  -2   4   9      189.35      169.32     16.42 o 
  -1   4   9       19.77       41.14      4.75 o 
   0   4   9      708.05      609.46     14.40 o 
   1   4   9      360.09      378.72      9.76 o 
   2   4   9       90.92      104.11      6.07 o 
   3   4   9       85.91       94.93      7.42 o 
   4   4   9        1.21       -1.83      5.12 o 
   5   4   9       66.79       85.89      6.41 o 
   6   4   9       44.15       38.72      4.37 o 
   7   4   9        7.32       11.60      7.11 o 
   8   4   9       48.21       46.37      8.53 o 
   9   4   9       31.29       26.69      5.12 o 
  10   4   9        0.19       -0.96      4.08 o 
  11   4   9       13.99       17.78      7.82 o 
  12   4   9       18.08       19.91      8.53 o 
  13   4   9        0.49       14.22      8.53 o 
  14   4   9       44.64       36.98     10.67 o 
  15   4   9       29.69       45.51     11.38 o 
 -14   5   9        2.65        0.69      6.16 o 
 -13   5   9        0.53        0.24      5.32 o 
 -12   5   9       16.24       29.11     14.25 o 
 -11   5   9       11.69       14.53      5.83 o 
 -10   5   9       10.47       10.61      5.31 o 
  -9   5   9       51.72       43.10      6.18 o 
  -8   5   9        7.86       10.05      4.88 o 
  -7   5   9       32.64       42.07      5.90 o 
  -6   5   9        2.51        4.08      4.40 o 
  -5   5   9       11.78        9.12      6.73 o 
  -4   5   9        0.00       -3.69      4.57 o 
  -3   5   9       33.98       24.81      5.91 o 
  -2   5   9       21.67       25.19      5.72 o 
  -1   5   9        8.21       11.59      5.12 o 
   0   5   9        3.39       -4.02      5.77 o 
   1   5   9        3.60        0.30      5.12 o 
   2   5   9       62.48       70.55     12.80 o 
   3   5   9       89.30       77.36      8.79 o 
   4   5   9       37.34       50.39      6.99 o 
   5   5   9       34.04       30.62      6.27 o 
   6   5   9        0.75        0.36      5.33 o 
   7   5   9       10.50       14.83      5.26 o 
   8   5   9        0.38        6.54      4.95 o 
   9   5   9        0.15       -1.05      4.76 o 
  10   5   9        2.52        8.60      5.46 o 
  11   5   9        1.04        9.24      8.53 o 
  12   5   9        2.77        6.40      8.53 o 
 -12   6   9        0.65        6.83     14.93 o 
 -11   6   9        0.72        4.26      7.71 o 
 -10   6   9       18.35       25.26      7.10 o 
  -9   6   9       48.02       38.88     11.17 o 
  -8   6   9        8.85        5.96      6.94 o 
  -7   6   9        0.64        8.22      5.84 o 
  -6   6   9        0.28        2.11      5.63 o 
  -5   6   9        0.28        8.71      5.63 o 
  -4   6   9       40.59       42.94      7.08 o 
  -3   6   9        6.96        3.71      5.31 o 
  -2   6   9       19.52       16.74      8.62 o 
  -1   6   9        0.65        0.82      6.48 o 
   0   6   9        0.27       -4.58      6.15 o 
   1   6   9        4.43        1.26      6.48 o 
   2   6   9       52.13       48.53     18.49 o 
   3   6   9        2.91        2.04      5.97 o 
   4   6   9       39.30       30.25      7.04 o 
   5   6   9       18.46       28.04      6.77 o 
   6   6   9        1.87        1.76      5.26 o 
   7   6   9       15.50       14.76     10.31 o 
   8   6   9       10.74       11.92     10.31 o 
   9   6   9        4.72        9.19      5.97 o 
  10   6   9        0.29       -3.74      5.77 o 
  11   6   9        4.97       -1.42      8.53 o 
  -9   7   9        2.51       -3.73      6.40 o 
  -8   7   9        0.24        8.80      6.90 o 
  -7   7   9       23.11       45.66      8.44 o 
  -6   7   9       20.20       10.17     10.01 o 
  -5   7   9        0.37       -2.43      7.97 o 
  -4   7   9       15.22       24.92      7.11 o 
  -3   7   9        0.93        4.06      5.63 o 
  -2   7   9       36.31       27.16      6.96 o 
  -1   7   9        0.06        2.06      7.17 o 
   0   7   9       14.49       13.80     12.80 o 
   1   7   9        0.05       -6.15      6.15 o 
   2   7   9        9.01       10.67      9.96 o 
   3   7   9       29.73       59.73     12.80 o 
   4   7   9       32.02       34.93      8.05 o 
   5   7   9       19.34       16.65     12.09 o 
   6   7   9        9.57        9.80      6.77 o 
   7   7   9       18.54       28.03     12.80 o 
   8   7   9        2.06        0.05      8.53 o 
   9   7   9        0.20        2.84      9.24 o 
  -4   8   9        9.11       25.19      8.79 o 
  -3   8   9        0.99       18.75      6.97 o 
  -2   8   9       14.14       36.13      9.51 o 
  -1   8   9        0.03        2.68      7.69 o 
   0   8   9       27.17       22.76     11.38 o 
   1   8   9       21.43        6.40      9.96 o 
   2   8   9        0.00       14.93      9.96 o 
   4   8   9        5.12        4.98     10.67 o 
 -16   0  10       30.14       46.98     11.06 o 
 -15   0  10       53.67       63.00     11.31 o 
 -14   0  10       12.97       17.98      8.79 o 
 -13   0  10       94.85       96.62     11.81 o 
 -12   0  10      216.88      265.03     17.58 o 
 -11   0  10      403.04      446.28     35.20 o 
 -10   0  10      595.21      519.66     21.60 o 
  -9   0  10      111.76       99.17     10.56 o 
  -8   0  10      479.08      510.13     29.16 o 
  -7   0  10       38.14       44.65      7.54 o 
  -6   0  10      286.79      234.81     12.81 o 
  -5   0  10      142.01      186.80      9.80 o 
  -4   0  10       34.32       37.74      5.31 o 
  -3   0  10      247.05      279.34     11.76 o 
  -2   0  10       38.28       46.11      6.99 o 
  -1   0  10      107.19      103.82     25.24 o 
   0   0  10      338.53      377.49     14.32 o 
   1   0  10       63.34       62.87      6.77 o 
   2   0  10      644.45      609.08     18.60 o 
   3   0  10     1042.52     1054.92     27.90 o 
   4   0  10       67.94       63.91      5.97 o 
   5   0  10       29.15       28.84      4.44 o 
   6   0  10       68.84       55.07      4.95 o 
   7   0  10       12.66       22.04      4.98 o 
   8   0  10        1.39        6.40      4.27 o 
   9   0  10       64.87       63.29      6.40 o 
  10   0  10        1.94        0.71      3.56 o 
  11   0  10       75.04       68.98      7.11 o 
  12   0  10       24.54       35.56      5.69 o 
  13   0  10       27.19       30.58      6.40 o 
 -16   1  10       12.43       28.70      7.18 o 
 -15   1  10       39.54       44.52      7.44 o 
 -14   1  10        8.32       22.02      6.39 o 
 -13   1  10      162.12      169.76     12.73 o 
 -12   1  10        5.84        8.04      5.38 o 
 -11   1  10      178.98      203.32     10.66 o 
 -10   1  10      273.14      277.04     11.41 o 
  -9   1  10      132.21      152.14      8.93 o 
  -8   1  10        6.93       11.32      4.58 o 
  -7   1  10       75.41       84.09      6.65 o 
  -6   1  10      128.84      163.00      7.88 o 
  -5   1  10      113.48      127.67      5.96 o 
  -4   1  10       73.66       74.90      4.63 o 
  -3   1  10       11.37       20.43      2.89 o 
  -2   1  10      202.36      200.74      6.20 o 
  -1   1  10      138.63      162.33      5.92 o 
   0   1  10       41.98       48.01      4.51 o 
   1   1  10      234.22      241.02     12.21 o 
   2   1  10       11.72        7.41      3.49 o 
   3   1  10       70.60       77.56      4.77 o 
   4   1  10      224.29      279.38      7.72 o 
   5   1  10      260.61      278.24      8.42 o 
   6   1  10       44.98       44.92      3.50 o 
   7   1  10        8.73       11.49      3.02 o 
   8   1  10        1.61        3.56      4.98 o 
   9   1  10       63.11       60.44      7.82 o 
  10   1  10        4.82       10.67      5.69 o 
  11   1  10        1.68        3.56      4.98 o 
  12   1  10        8.84       10.67      5.69 o 
  13   1  10       10.44       14.22      6.40 o 
  14   1  10        0.71       -4.27      5.69 o 
  15   1  10        6.58       14.22      7.11 o 
 -16   2  10        0.36       -5.93      5.93 o 
 -15   2  10       12.02       17.68      6.47 o 
 -14   2  10        1.07       -5.47      5.47 o 
 -13   2  10        6.67        4.23      5.58 o 
 -12   2  10       13.62       10.57      5.56 o 
 -11   2  10       79.81       76.26      7.47 o 
 -10   2  10        0.00       -4.31      4.31 o 
  -9   2  10       22.09       19.60      5.04 o 
  -8   2  10       18.11       17.53      4.86 o 
  -7   2  10       49.23       59.18      5.90 o 
  -6   2  10        0.39       -2.48      4.41 o 
  -5   2  10       27.71       29.37      5.10 o 
  -4   2  10       58.12       69.56      4.24 o 
  -3   2  10        1.24        5.41      2.27 o 
  -2   2  10        6.94        9.42      4.04 o 
  -1   2  10      200.05      192.65      6.13 o 
   0   2  10      131.82      142.96      5.03 o 
   1   2  10      217.74      216.77      6.20 o 
   2   2  10       88.70       86.61      6.10 o 
   3   2  10        0.14        7.90      3.09 o 
   4   2  10       56.54       76.54      6.06 o 
   5   2  10        1.99       -0.51      2.51 o 
   6   2  10        8.91       12.33      7.11 o 
   7   2  10        0.24       -4.98      4.98 o 
   8   2  10        3.46        2.13      5.69 o 
   9   2  10        5.93        6.40      6.40 o 
  10   2  10       35.88       34.13      7.82 o 
  11   2  10       18.41       24.89      7.11 o 
  12   2  10        0.40       -0.71      5.69 o 
  13   2  10        6.62       17.78      7.11 o 
  14   2  10       12.67       21.33      7.82 o 
  15   2  10        0.16        0.00      6.40 o 
 -15   3  10        0.02        1.38      6.20 o 
 -14   3  10        4.41        9.00      5.90 o 
 -13   3  10        0.44       -5.11      5.11 o 
 -12   3  10        0.00        5.52      5.15 o 
 -11   3  10       10.32        6.64      5.04 o 
 -10   3  10        3.29        2.75      4.90 o 
  -9   3  10        0.01       -1.35      5.95 o 
  -8   3  10        4.36        4.88      4.28 o 
  -7   3  10        1.90        6.92      4.15 o 
  -6   3  10       47.59       48.21      5.47 o 
  -5   3  10        1.93        3.24      4.09 o 
  -4   3  10      177.63      202.22      6.55 o 
  -3   3  10       76.22       83.85      4.84 o 
  -2   3  10      109.85      128.94      7.49 o 
  -1   3  10       52.84       68.31      6.26 o 
   0   3  10       52.71       55.80      5.22 o 
   1   3  10        0.38       -0.05      3.27 o 
   2   3  10       22.64       36.97      4.10 o 
   3   3  10       16.28       25.00      4.34 o 
   4   3  10       33.65       43.38      5.64 o 
   5   3  10       27.98       39.52      5.69 o 
   6   3  10        2.31       15.64      7.82 o 
   7   3  10        9.57       13.51      7.11 o 
   8   3  10       23.31       29.87      8.53 o 
   9   3  10        2.37        8.53      7.11 o 
  10   3  10        5.12       17.07      7.82 o 
  11   3  10        7.19       15.64      7.82 o 
  12   3  10        0.22       -2.84      6.40 o 
  13   3  10        0.66        4.27      7.11 o 
  14   3  10        0.55       -3.56      7.11 o 
 -14   4  10       31.37       38.23      8.60 o 
 -13   4  10        0.10       -0.76      6.28 o 
 -12   4  10        9.31       10.21      6.74 o 
 -11   4  10        0.01       -1.84      6.13 o 
 -10   4  10        0.04       -4.28      5.60 o 
  -9   4  10        2.78       10.01      9.54 o 
  -8   4  10       14.58       21.81      6.57 o 
  -7   4  10        0.08        3.70      5.41 o 
  -6   4  10      279.42      283.59     31.21 o 
  -5   4  10       15.07       19.68      9.61 o 
  -4   4  10       67.53       78.63      7.93 o 
  -3   4  10       17.38       10.19      4.93 o 
  -2   4  10       34.16       18.64      5.25 o 
  -1   4  10        0.61        0.69      4.64 o 
   0   4  10      318.48      302.06     11.74 o 
   1   4  10        0.22        4.06      4.48 o 
   2   4  10       86.84       90.95     11.21 o 
   3   4  10        7.56       21.04      5.46 o 
   4   4  10       18.07       23.47      8.53 o 
   5   4  10        3.05        9.96      7.82 o 
   6   4  10        1.13       -3.56      6.40 o 
   7   4  10        1.17        7.47      4.20 o 
   8   4  10       51.80       49.79      5.92 o 
   9   4  10       43.12       54.04     10.67 o 
  10   4  10        3.21        7.82      7.11 o 
  11   4  10        3.71        7.11      7.82 o 
  12   4  10        0.02       -7.11      7.11 o 
  13   4  10        2.39       -2.13      7.82 o 
 -12   5  10        1.59       -4.80      6.33 o 
 -11   5  10        4.86       -4.98      6.57 o 
 -10   5  10       26.76       30.95      7.61 o 
  -9   5  10       10.28        2.69      6.13 o 
  -8   5  10       15.11        7.60      6.08 o 
  -7   5  10      107.94      129.91     10.22 o 
  -6   5  10       13.89       26.01     10.15 o 
  -5   5  10       58.77       41.79      7.30 o 
  -4   5  10        1.73        7.57      5.31 o 
  -3   5  10       43.09       30.28      6.24 o 
  -2   5  10       51.41       46.98      7.22 o 
  -1   5  10       39.57       31.86      6.13 o 
   0   5  10        5.48        0.21      4.78 o 
   1   5  10       74.13       89.21      9.14 o 
   2   5  10       10.66        6.40      8.53 o 
   3   5  10       11.61       17.78      8.53 o 
   4   5  10       74.40       78.93     12.80 o 
   5   5  10        0.25        1.42      7.82 o 
   6   5  10       47.45       47.13      6.83 o 
   7   5  10       39.15       31.57      6.15 o 
   8   5  10        0.16       -4.98      4.98 o 
   9   5  10        2.71       -0.71      7.82 o 
  10   5  10        0.06       -1.42      7.82 o 
  11   5  10        0.30        1.42      8.53 o 
  12   5  10       10.47       17.07      9.96 o 
 -10   6  10        4.02        9.16      8.02 o 
  -9   6  10      101.64      115.29     12.09 o 
  -8   6  10       50.61       67.39     10.52 o 
  -7   6  10       17.39       22.17      8.74 o 
  -6   6  10       31.55       42.04      7.64 o 
  -5   6  10       14.53        7.99      6.91 o 
  -4   6  10        3.96        2.99      5.88 o 
  -3   6  10       36.19       35.37      7.22 o 
  -2   6  10        0.30       -2.62      5.07 o 
  -1   6  10       81.15       78.20      8.30 o 
   0   6  10      106.22       96.93     10.56 o 
   1   6  10       57.29       59.73     12.80 o 
   2   6  10        6.63        0.71      8.53 o 
   3   6  10       15.73       12.80      9.24 o 
   4   6  10       17.69        2.84      8.53 o 
   5   6  10       22.56       39.11     11.38 o 
   6   6  10        5.07        1.39      5.77 o 
   7   6  10        1.71        6.74      5.77 o 
   8   6  10       11.78       10.55      6.27 o 
   9   6  10        7.44       23.47     10.67 o 
  10   6  10        2.88        7.11      9.24 o 
  -7   7  10       20.69        0.00     13.51 o 
  -6   7  10       16.26       23.62      7.71 o 
  -5   7  10        2.88        1.60      6.48 o 
  -4   7  10       25.84       41.92      7.94 o 
  -3   7  10        0.04        0.94      7.15 o 
  -2   7  10       52.18       47.19      9.29 o 
  -1   7  10       20.52       27.02      8.05 o 
   0   7  10        0.00       -5.53      5.53 o 
   1   7  10        2.14        2.13      9.24 o 
   2   7  10       11.23       10.67      9.96 o 
   3   7  10        0.71       10.67      9.96 o 
   4   7  10       28.99       35.56     11.38 o 
   5   7  10       17.59       19.20     10.67 o 
   6   7  10        2.37        5.69      6.54 o 
 -15   1  11        0.01       -3.91      8.55 o 
 -14   1  11       19.19       29.71      6.93 o 
 -13   1  11       22.05       31.76      6.82 o 
 -12   1  11        1.79        5.56      5.64 o 
 -11   1  11        0.01        5.32      5.40 o 
 -10   1  11       48.19       48.48      8.01 o 
  -9   1  11        4.03       -2.62      4.43 o 
  -8   1  11       17.35       14.78      4.93 o 
  -7   1  11       28.61       22.39      4.79 o 
  -6   1  11       76.95       72.08      6.26 o 
  -5   1  11       60.50       48.51      5.26 o 
  -4   1  11      178.34      175.88      7.10 o 
  -3   1  11       19.57       18.10      4.33 o 
  -2   1  11      135.36      124.70      6.55 o 
  -1   1  11       52.01       52.42      5.99 o 
   0   1  11        0.07        3.26      4.76 o 
   1   1  11       88.34       86.76      8.05 o 
   2   1  11       48.30       29.01      5.77 o 
   3   1  11       11.09        8.77     10.67 o 
   4   1  11       36.76       38.36      5.26 o 
   5   1  11       77.64       59.11      5.46 o 
   6   1  11        8.23        2.95      3.41 o 
   7   1  11       59.02       59.62      6.76 o 
   8   1  11        1.49        1.42      3.02 o 
   9   1  11       20.19       27.73      6.40 o 
  10   1  11        2.23        9.24      5.69 o 
  11   1  11        4.94        8.53      5.69 o 
  12   1  11        3.95       19.91      6.40 o 
 -14   2  11        2.42       12.54     12.01 o 
 -13   2  11        2.93       -8.25      8.45 o 
 -12   2  11      119.40      109.27     10.78 o 
 -11   2  11      161.67      138.14     12.02 o 
 -10   2  11        7.19        1.85      5.72 o 
  -9   2  11       29.88       36.94      6.98 o 
  -8   2  11        4.18        4.44      5.60 o 
  -7   2  11        2.57        7.54      5.31 o 
  -6   2  11       48.06       48.44      9.24 o 
  -5   2  11       43.36       47.44      6.70 o 
  -4   2  11        4.40        5.12      4.89 o 
  -3   2  11      128.02      116.74      8.32 o 
  -2   2  11       90.82       93.20      6.40 o 
  -1   2  11       60.09       56.67      6.92 o 
   0   2  11      215.46      184.18     11.03 o 
   1   2  11        3.22        2.51      4.76 o 
   2   2  11      262.85      234.04     11.53 o 
   3   2  11      352.81      314.18     12.76 o 
   4   2  11       20.17       15.72      4.44 o 
   5   2  11       13.56       25.84      4.60 o 
   6   2  11        1.01       -0.66      3.11 o 
   7   2  11        0.36        1.70      4.27 o 
   8   2  11       45.69       36.27      7.82 o 
   9   2  11       38.05       34.84      8.53 o 
  10   2  11        2.42        5.69      6.40 o 
  11   2  11       56.36       57.60      9.24 o 
  12   2  11        3.73        6.40      6.40 o 
  13   2  11       22.20       27.73      7.82 o 
  14   2  11       11.49       26.31      8.53 o 
 -13   3  11        1.01        1.91      7.25 o 
 -12   3  11        6.52       -0.96      8.66 o 
 -11   3  11        1.90       -6.01      6.01 o 
 -10   3  11       17.17        6.05      6.29 o 
  -9   3  11       36.25       31.46      7.11 o 
  -8   3  11        6.02       11.07      7.13 o 
  -7   3  11       86.36       83.08      8.48 o 
  -6   3  11       10.57        4.20      5.21 o 
  -5   3  11        9.84       -0.53      4.74 o 
  -4   3  11       20.31       22.99      5.75 o 
  -3   3  11       73.49       64.21      8.09 o 
  -2   3  11      515.72      475.75     15.30 o 
  -1   3  11      302.51      283.40     14.56 o 
   0   3  11      234.15      229.31     20.98 o 
   1   3  11       41.20       47.36      7.04 o 
   2   3  11       28.93       25.08      5.77 o 
   3   3  11       10.62       14.76      4.95 o 
   4   3  11       12.01       22.85      5.12 o 
   5   3  11       34.97       33.47      5.26 o 
   6   3  11       15.19       20.34      4.73 o 
   7   3  11      130.31      118.76     13.51 o 
   8   3  11        6.92        9.24      7.82 o 
   9   3  11       38.62       78.22     11.38 o 
  10   3  11       10.62       10.67      7.82 o 
  11   3  11        3.99        4.27      7.82 o 
  12   3  11       43.81       39.11      9.96 o 
  13   3  11       25.15       29.16      9.24 o 
 -12   4  11        8.10        8.24      7.01 o 
 -11   4  11       49.65       47.22      8.50 o 
 -10   4  11        3.82        2.83      6.13 o 
  -9   4  11       38.14       40.03      7.78 o 
  -8   4  11       36.98       36.45      7.33 o 
  -7   4  11       13.01        8.85      6.97 o 
  -6   4  11        4.06        7.53      5.72 o 
  -5   4  11        0.65       -0.91      4.70 o 
  -4   4  11       24.48       21.56      5.88 o 
  -3   4  11        0.74       -1.66      6.26 o 
  -2   4  11        2.99        6.40      8.53 o 
  -1   4  11        0.19       -1.66      5.26 o 
   0   4  11       18.49       24.18      6.54 o 
   1   4  11      155.90      125.54     14.93 o 
   2   4  11        6.28       10.64      5.97 o 
   3   4  11      210.71      204.98     11.62 o 
   4   4  11        1.94        5.69      4.95 o 
   5   4  11      162.28      162.57     10.23 o 
   6   4  11        4.52        6.83      4.95 o 
   7   4  11       15.78       14.22      8.53 o 
   8   4  11        0.04        0.00      7.11 o 
   9   4  11        2.94        6.40      7.82 o 
  10   4  11        4.31        1.42      7.82 o 
  11   4  11       10.71       10.67      8.53 o 
  12   4  11        0.53        7.82      8.53 o 
 -10   5  11        0.13        3.80      8.15 o 
  -9   5  11       13.45        7.50      6.83 o 
  -8   5  11        2.75       13.67     10.26 o 
  -7   5  11       47.79       50.95     12.18 o 
  -6   5  11       14.96       12.64      5.99 o 
  -5   5  11       10.80       14.76      6.17 o 
  -4   5  11        5.86        6.04      6.54 o 
  -3   5  11       12.37        7.30      6.77 o 
  -2   5  11       15.36       14.22      6.54 o 
  -1   5  11       35.86       30.72      7.49 o 
   0   5  11       25.24       27.23      7.11 o 
   1   5  11       25.58       27.96      6.99 o 
   2   5  11        3.96        1.07      5.53 o 
   3   5  11        1.30       11.73      5.97 o 
   4   5  11        0.76       -6.40      6.40 o 
   5   5  11        1.81        2.13      8.53 o 
   6   5  11        0.24        2.13      8.53 o 
   7   5  11       52.06       59.02     11.38 o 
   8   5  11        2.92        7.82      8.53 o 
   9   5  11        4.80       22.76      9.24 o 
  10   5  11        0.70       -3.56      8.53 o 
  -7   6  11        0.01       20.20      8.70 o 
  -6   6  11        0.31        1.78      7.04 o 
  -5   6  11        3.27       -1.31      6.48 o 
  -4   6  11        0.66       -2.98      6.77 o 
  -3   6  11        5.18        4.98      6.54 o 
  -2   6  11        7.80        0.95     10.67 o 
  -1   6  11        7.66        7.82      6.54 o 
   0   6  11        2.33       -3.56      6.03 o 
   1   6  11        2.75        0.44      7.47 o 
   2   6  11        4.31        0.36      5.53 o 
   3   6  11        1.48        4.27      8.53 o 
   4   6  11        0.69        9.96      9.24 o 
   5   6  11        0.48       -2.84      8.53 o 
   6   6  11        4.76       12.80      9.24 o 
   7   6  11        4.74       19.91      9.96 o 
 -13   0  12       11.23       21.33     14.93 o 
 -12   0  12      211.95      248.18     26.31 o 
 -11   0  12       53.66       51.20     14.93 o 
 -10   0  12        8.72       12.80     11.38 o 
  -9   0  12        0.08       -3.56      9.24 o 
  -8   0  12        0.26       -4.27      8.53 o 
  -7   0  12        4.93        7.82      9.24 o 
  -6   0  12      257.66      250.31     22.76 o 
  -5   0  12        3.45       11.38      9.96 o 
  -4   0  12      494.99      538.31     29.87 o 
  -3   0  12      126.72      110.93     14.93 o 
  -2   0  12       52.63       36.27     10.67 o 
  -1   0  12      149.15      134.40     14.93 o 
   0   0  12       71.27       44.09      9.96 o 
   1   0  12       24.35       21.33      7.82 o 
   2   0  12      145.16      146.49     14.22 o 
   3   0  12      109.38      123.02     12.09 o 
   4   0  12        9.49       12.80      6.40 o 
   5   0  12       27.94       34.13      7.11 o 
   6   0  12        0.67        7.82      5.69 o 
   7   0  12      103.79      100.98      9.96 o 
   8   0  12       44.40       48.36      7.11 o 
 -12   1  12       43.41       46.48     15.29 o 
 -11   1  12        8.27       12.80      8.55 o 
 -10   1  12       21.84       20.58      8.29 o 
  -9   1  12       21.42       18.13      8.05 o 
  -8   1  12       61.50       66.10     10.06 o 
  -7   1  12        0.40        0.63      6.27 o 
  -6   1  12       34.65       28.33      7.78 o 
  -5   1  12       16.27       17.63     12.09 o 
  -4   1  12        4.24       10.83      6.48 o 
  -3   1  12       35.52       39.62      8.05 o 
  -2   1  12      211.60      195.61     13.07 o 
  -1   1  12       21.77       34.19      7.04 o 
   0   1  12      111.39      122.72     17.42 o 
   1   1  12      182.25      181.40     11.03 o 
   2   1  12       58.55       57.51      7.04 o 
   3   1  12        1.94        5.69      4.53 o 
   4   1  12        4.03        3.81      4.62 o 
   5   1  12       26.13       24.18      4.76 o 
   6   1  12       29.44       33.08      5.33 o 
   7   1  12        9.09       22.04      7.11 o 
   8   1  12        0.49        2.13      5.69 o 
   9   1  12       26.79       23.47      7.11 o 
 -12   2  12       13.52       14.11      9.80 o 
 -11   2  12        0.04        0.05      7.78 o 
 -10   2  12        0.17       -4.70      6.99 o 
  -9   2  12        1.45       -2.67      7.28 o 
  -8   2  12       12.20       28.09      8.55 o 
  -7   2  12        0.01       -0.50     10.31 o 
  -6   2  12        0.97        1.59      6.27 o 
  -5   2  12        2.39        4.62      6.03 o 
  -4   2  12        5.59       13.18      6.48 o 
  -3   2  12       10.16       22.92      7.47 o 
  -2   2  12        9.71        2.64      6.76 o 
  -1   2  12       20.28       19.91      6.54 o 
   0   2  12       14.67       14.93      6.03 o 
   1   2  12       45.38       48.07      7.28 o 
   2   2  12        0.74       16.36      7.11 o 
   3   2  12        0.45        8.89      6.76 o 
   4   2  12       48.28       47.35      9.96 o 
   5   2  12        4.59        4.03      4.44 o 
   6   2  12       22.12       22.04      7.82 o 
   7   2  12        6.09       19.20      7.82 o 
   8   2  12        0.01       -1.42      6.40 o 
   9   2  12        6.40       11.38      7.11 o 
  10   2  12        3.54       12.09      7.11 o 
  11   2  12        6.58        9.96      7.11 o 
 -11   3  12       23.69       33.27      9.51 o 
 -10   3  12        1.82        8.53      8.05 o 
  -9   3  12        2.55       -0.58      6.77 o 
  -8   3  12        1.15        6.25      6.99 o 
  -7   3  12        8.63       14.69      7.28 o 
  -6   3  12        1.22        3.56      9.24 o 
  -5   3  12       13.12       19.56      7.04 o 
  -4   3  12        4.62        8.82      6.27 o 
  -3   3  12        1.61       17.42      6.54 o 
  -2   3  12        0.03       -2.84      5.53 o 
  -1   3  12       11.68       23.11      6.54 o 
   0   3  12        9.49       17.78      7.11 o 
   1   3  12       29.42       30.20      6.77 o 
   2   3  12       25.94       32.31      6.48 o 
   3   3  12      127.31      124.94      9.51 o 
   4   3  12        1.52        6.86      4.95 o 
   5   3  12        0.02        3.48      4.98 o 
   6   3  12       11.89        8.53      8.53 o 
   7   3  12        1.15        7.11      7.11 o 
   8   3  12       14.75       22.76      8.53 o 
   9   3  12        2.02       18.49      8.53 o 
  10   3  12        6.43       17.07      8.53 o 
  11   3  12        0.08        5.69      7.82 o 
 -10   4  12       11.02       13.51     12.80 o 
  -9   4  12       12.52       21.07      8.79 o 
  -8   4  12        1.79       -6.54      6.54 o 
  -7   4  12        0.14       -4.27      6.54 o 
  -6   4  12        0.08        0.95     13.87 o 
  -5   4  12        4.69       10.27      8.53 o 
  -4   4  12        7.32        5.35      6.77 o 
  -3   4  12       65.73       80.69     11.38 o 
  -2   4  12        8.16       19.35     14.22 o 
  -1   4  12       15.06       13.20      6.77 o 
   0   4  12       32.98       31.48      7.04 o 
   1   4  12        6.32       13.16      6.03 o 
   2   4  12       34.98       27.82     12.80 o 
   3   4  12       71.67       92.94      9.60 o 
   4   4  12        5.12        8.94      5.64 o 
   5   4  12       14.52       22.04      9.24 o 
   6   4  12        8.42        2.13      7.82 o 
   7   4  12        0.01        2.13      7.82 o 
   8   4  12        1.83        7.11      8.53 o 
   9   4  12        0.17       -4.98      7.82 o 
  -7   5  12       11.69        0.36      7.54 o 
  -6   5  12        1.35        2.30      7.28 o 
  -5   5  12        4.80        6.48      6.99 o 
  -4   5  12        3.66        6.81      6.99 o 
  -3   5  12       21.70       25.81      8.89 o 
  -2   5  12       50.01       59.93     10.31 o 
  -1   5  12        0.11        6.04      6.54 o 
   0   5  12        8.47        3.44      6.27 o 
   1   5  12        4.23        2.49      6.03 o 
   2   5  12        0.00       -3.56      5.46 o 
   3   5  12        4.45       14.11      6.48 o 
   4   5  12       12.21       12.20      6.27 o 
   5   5  12        0.12        9.24      9.24 o 
   6   5  12        2.05       -3.56      8.53 o 
   7   5  12        6.29       21.33      9.96 o 
  -2   6  12        2.58        2.84      9.96 o 
  -1   6  12       10.78        6.89      7.28 o 
   0   6  12       12.79       10.72      9.24 o 
   1   6  12        1.96        0.36      7.47 o 
   2   6  12       25.54       25.75      7.28 o 
 -10   1  13        0.05       -0.71      8.05 o 
  -9   1  13        2.03        0.00     10.67 o 
  -8   1  13        1.89        3.91      7.54 o 
  -7   1  13        4.82        9.20      7.28 o 
  -6   1  13       20.34       16.36      7.54 o 
  -5   1  13       31.49       23.78      8.00 o 
  -4   1  13        2.41        0.82     13.87 o 
  -3   1  13        5.94        7.28      6.48 o 
  -2   1  13       45.56       46.93      8.29 o 
  -1   1  13        0.03       10.61     10.31 o 
   0   1  13      145.31      145.16     11.03 o 
   1   1  13       44.41       39.16      7.28 o 
   2   1  13        0.16        5.58      4.95 o 
   3   1  13        5.05        5.50      4.76 o 
   4   1  13        5.36        0.88      4.25 o 
   5   1  13        1.06        4.73      4.25 o 
   6   1  13       18.51       18.49      7.11 o 
   7   1  13        1.22        5.69      6.40 o 
 -10   2  13        2.80        1.42     12.09 o 
  -9   2  13       17.15        8.04      8.29 o 
  -8   2  13        1.67        1.42      7.54 o 
  -7   2  13       36.18       31.66     16.71 o 
  -6   2  13        9.28        7.70      7.28 o 
  -5   2  13       18.37       -5.03      6.77 o 
  -4   2  13       56.39       49.38      8.79 o 
  -3   2  13       47.63       40.33      8.29 o 
  -2   2  13        1.04       -5.46      5.46 o 
  -1   2  13       37.86       37.70      8.05 o 
   0   2  13       26.44       27.38      7.04 o 
   1   2  13       22.43       28.89      9.96 o 
   2   2  13      104.46      105.87      9.29 o 
   3   2  13       32.95       36.59      6.66 o 
   4   2  13        9.61       11.68      7.82 o 
   5   2  13       36.98       34.84      9.24 o 
   6   2  13        0.52        7.82      7.82 o 
   7   2  13       39.48       29.16      9.24 o 
   8   2  13       11.66        4.27      7.11 o 
   9   2  13        6.44       14.93      7.82 o 
  -9   3  13       10.87       10.67     11.38 o 
  -8   3  13        0.03        9.02      7.78 o 
  -7   3  13       18.83       19.91      8.55 o 
  -6   3  13        0.77        2.71      6.77 o 
  -5   3  13       50.90       58.46     12.80 o 
  -4   3  13       36.33       43.70      8.79 o 
  -3   3  13       27.48       33.45      7.78 o 
  -2   3  13       32.84       45.47      8.29 o 
  -1   3  13       10.31       24.18      7.04 o 
   0   3  13       16.66       24.52      7.28 o 
   1   3  13      225.86      247.68     13.97 o 
   2   3  13       10.97       21.18      6.77 o 
   3   3  13       82.66       86.42      8.70 o 
   4   3  13        0.14        0.00      8.53 o 
   5   3  13       16.54       11.38      8.53 o 
   6   3  13        3.14       10.67      8.53 o 
   7   3  13        0.99       13.51      8.53 o 
   8   3  13        0.28       -7.11      7.82 o 
  -6   4  13        7.46       29.87     12.09 o 
  -5   4  13        6.66        3.90      7.28 o 
  -4   4  13       16.30       17.49      7.49 o 
  -3   4  13       19.34       22.50      7.82 o 
  -2   4  13        0.68       11.75      6.77 o 
  -1   4  13       23.93       20.86      7.49 o 
   0   4  13       25.94       43.68     16.71 o 
   1   4  13        3.61        5.30      8.89 o 
   2   4  13        0.03        1.30      9.24 o 
   3   4  13        3.78       -2.81      5.64 o 
   4   4  13        0.59       -2.13      8.53 o 
   5   4  13       42.61       30.58     10.67 o 
   6   4  13       32.07       32.00     10.67 o 
  -1   5  13        1.47       -2.45      9.24 o 
   0   5  13       15.48       15.31     15.64 o 
   1   5  13        3.17        2.84      9.24 o 
  -7   0  14       47.50       83.20     17.07 o 
  -6   0  14        6.75       19.91     11.38 o 
  -5   0  14       28.56       21.33     11.38 o 
  -4   0  14       52.98       79.64     14.93 o 
  -3   0  14       70.21       60.44     13.51 o 
  -2   0  14       13.47       32.71     11.38 o 
  -1   0  14       93.81      110.22     14.93 o 
   0   0  14        6.29       17.07      9.24 o 
   1   0  14       50.78       59.02     11.38 o 
   2   0  14        0.08        7.11      7.82 o 
   3   0  14        8.56       12.80      7.82 o 
   4   0  14       21.39       19.91      7.82 o 
  -7   1  14        7.50       25.24      8.55 o 
  -6   1  14       55.52       42.00      9.29 o 
  -5   1  14       31.63       29.85      8.53 o 
  -4   1  14        0.50       -3.56      6.54 o 
  -3   1  14       17.90       25.73     11.02 o 
  -2   1  14        2.33        5.75      7.47 o 
  -1   1  14        1.25        1.07      6.03 o 
   0   1  14        2.48        7.82      7.82 o 
   1   1  14        7.08       21.12      6.77 o 
   2   1  14        6.84       19.34      6.27 o 
   3   1  14       41.70       69.38      8.00 o 
   4   1  14        2.25        3.56      7.82 o 
   5   1  14       11.45       26.31      8.53 o 
  -6   2  14        0.30        4.56      7.78 o 
  -5   2  14        0.01        0.43      8.89 o 
  -4   2  14       11.43        4.62      7.04 o 
  -3   2  14       23.80       21.69      8.05 o 
  -2   2  14        1.44        9.24      6.77 o 
  -1   2  14        9.58       13.33      6.77 o 
   0   2  14       11.73       23.12      7.28 o 
   1   2  14        1.03        0.87     12.80 o 
   2   2  14        3.97        5.91      5.77 o 
   3   2  14        5.36        0.00      7.82 o 
   4   2  14        1.81        2.84      7.82 o 
   5   2  14       18.93       18.49      9.24 o 
  -4   3  14        1.15        8.89      7.54 o 
  -3   3  14        0.07       -6.54      6.54 o 
  -2   3  14        0.13       -3.48      7.47 o 
  -1   3  14       21.58       10.76      7.47 o 
   0   3  14       35.42       26.56      7.78 o 
   1   3  14       12.02       12.72      6.77 o 
   2   3  14        8.10       -4.98      9.24 o 
   3   3  14        0.41       29.16     10.67 o 
                                                 
